# Supplementary material for: Global, regional, and national burden of fracture of pelvis, 1990–2021: analysis of data from the Global Burden of Disease Study 2021
Source: Front Public Health. 2025 Jun 18;13:1610604. doi: 10.3389/fpubh.2025.1610604 (PMC12213497; doi:10.3389/fpubh.2025.1610604)
Supplement: Supplementary Table 1 — The number of incidence cases and the age-standardized incidence rate of fracture of pelvis in 1990 and 2021, and its trends from 1990 to 2021 globally. [file Table_1.csv]

	Number of incidence cases (95% UI) in 1990	The age-standardized incidence rate/100000 (95% UI) in 1990	Number of incidence cases (95% UI) in 2021	The age-standardized incidence rate/100000 (95% UI) in 2021	EAPC (95% CI)
Global	3604239 (2794736-4801902)	73.04 (55.6-98.92)	4524448 (3283345-6583735)	56 (40.96-81.22)	-0.86 (-0.92--0.81)
Sex
Female	1581120 (1155532-2186808)	64.91 (46.34-92)	2188606 (1462434-3344409)	51.55 (34.73-77.11)	-0.78 (-0.86--0.71)
Male	2023119 (1618229-2599340)	78.53 (62.44-102.37)	2335842 (1828366-3216754)	58.99 (46.01-81.58)	-0.9 (-0.95--0.85)
Age
<5 years	268547 (208431-344554)	43.32 (33.62-55.58)	158405 (122737-205185)	24.07 (18.65-31.17)	-2.04 (-2.28--1.8)
5-9 years	235680 (175685-321977)	40.39 (30.11-55.18)	180830 (133100-254803)	26.32 (19.37-37.09)	-1.18 (-1.32--1.04)
10-14 years	228045 (165030-311441)	42.57 (30.81-58.14)	191659 (136809-266299)	28.75 (20.52-39.95)	-1.26 (-1.4--1.13)
15-19 years	358426 (266536-483444)	69 (51.31-93.07)	288772 (214586-401389)	46.28 (34.39-64.33)	-1.12 (-1.28--0.96)
20-24 years	372221 (290387-492228)	75.64 (59.01-100.03)	306239 (235609-404255)	51.28 (39.45-67.7)	-1.26 (-1.35--1.18)
25-29 years	309511 (231720-415561)	69.93 (52.35-93.89)	283550 (210599-383798)	48.19 (35.8-65.23)	-1.18 (-1.24--1.12)
30-34 years	266294 (191354-364500)	69.09 (49.65-94.57)	289127 (205390-402074)	47.83 (33.98-66.52)	-1.22 (-1.28--1.17)
35-39 years	237906 (167274-332153)	67.54 (47.49-94.3)	275132 (193548-385316)	49.05 (34.51-68.7)	-1.2 (-1.27--1.12)
40-44 years	193710 (141108-269258)	67.62 (49.26-93.99)	245031 (175916-345251)	48.98 (35.17-69.02)	-1.18 (-1.25--1.1)
45-49 years	156514 (112140-226629)	67.41 (48.3-97.6)	242064 (169154-350156)	51.12 (35.72-73.95)	-0.99 (-1.07--0.92)
50-54 years	155459 (111609-226473)	73.13 (52.5-106.54)	256074 (177640-380081)	57.55 (39.93-85.43)	-0.76 (-0.82--0.69)
55-59 years	142445 (100951-204506)	76.91 (54.51-110.42)	258950 (172344-386210)	65.44 (43.55-97.59)	-0.43 (-0.47--0.39)
60-64 years	133198 (89021-197939)	82.93 (55.43-123.24)	245627 (155935-384963)	76.75 (48.72-120.28)	-0.19 (-0.23--0.15)
65-69 years	119847 (80015-192255)	96.96 (64.73-155.53)	244568 (153930-403828)	88.66 (55.8-146.4)	-0.16 (-0.22--0.11)
70-74 years	105784 (66741-174663)	124.95 (78.83-206.31)	243080 (146256-407711)	118.09 (71.05-198.07)	-0.29 (-0.35--0.24)
75-79 years	120148 (70605-205561)	195.19 (114.7-333.94)	233849 (131626-399809)	177.31 (99.8-303.15)	-0.33 (-0.43--0.23)
80-84 years	106964 (56500-185770)	302.36 (159.71-525.13)	248723 (129230-438684)	283.99 (147.55-500.88)	-0.25 (-0.32--0.19)
85-89 years	65195 (32809-114455)	431.44 (217.12-757.43)	193934 (99120-344539)	424.16 (216.79-753.55)	-0.09 (-0.21-0.02)
90-94 years	22737 (10789-41185)	530.6 (251.78-961.1)	101440 (48913-178160)	567.04 (273.42-995.9)	0.27 (0.13-0.4)
95+ years	5607 (2601-10404)	550.73 (255.5-1021.88)	37391 (17127-68361)	686.04 (314.24-1254.26)	0.62 (0.43-0.81)
SDI region
High-middle SDI	830033 (627718-1125949)	78.95 (59.35-108)	866586 (618062-1268133)	59.78 (43.68-85.52)	-1.07 (-1.14--0.99)
High SDI	1209706 (883297-1731696)	128.27 (95.06-181.16)	1515260 (986255-2355870)	102.51 (71.3-152.62)	-0.78 (-0.82--0.75)
Low-middle SDI	509969 (392217-671202)	47.84 (36.11-64.77)	704931 (531402-958618)	39.46 (29.27-54.96)	-0.8 (-1.01--0.59)
Low SDI	252699 (178103-375073)	51.46 (36.91-75.04)	419660 (306521-596028)	40.93 (30.74-56.41)	-0.52 (-0.89--0.16)
Middle SDI	797703 (623632-1045614)	47.99 (36.99-63.48)	1013918 (739871-1452936)	40.62 (29.68-57.88)	-0.28 (-0.4--0.17)
GBD region
Advanced Health System	1764713 (1307204-2485438)	126.97 (94.81-177.22)	1957467 (1292765-2981013)	99.28 (70.12-146.35)	-0.92 (-0.96--0.88)
Africa	324308 (238129-464468)	50.69 (38.26-70.41)	411466 (318505-533155)	32.31 (25.25-42.12)	-1.35 (-1.62--1.09)
African Region	242930 (171128-354325)	47.07 (34.14-66.1)	312155 (242704-407228)	29.42 (23-38.81)	-1.51 (-1.87--1.14)
America	691291 (531293-929807)	98.78 (75.29-134.16)	939219 (657781-1359665)	82.05 (58.97-117.45)	-0.48 (-0.57--0.4)
Andean Latin America	22459 (16851-30815)	57.17 (43.52-76.97)	26526 (19975-35884)	39.93 (29.99-54.15)	-0.84 (-1.03--0.66)
Asia	1500081 (1158443-1970743)	51.19 (39.31-68.49)	2139027 (1578871-3115136)	45.43 (33.55-66.03)	-0.39 (-0.5--0.28)
Australasia	35177 (25567-50092)	169.37 (123.24-237.53)	57575 (37947-89419)	148.39 (101.02-219.91)	-0.29 (-0.35--0.22)
Basic Health System	1091312 (850919-1429778)	48.66 (37.46-63.66)	1378209 (1014530-1963045)	42.47 (31.46-59.75)	-0.21 (-0.3--0.11)
Caribbean	15902 (12106-21250)	45.78 (34.77-61)	26580 (20211-35895)	55.37 (42.22-74.12)	0.48 (-0.57-1.53)
Central Africa	20067 (15482-25801)	31.01 (24.05-39.32)	50250 (38682-66922)	32.14 (24.86-41.96)	-1.43 (-2.42--0.44)
Central Asia	42639 (31577-57870)	60.5 (44.88-82.78)	47100 (35001-64833)	48.97 (36.41-67.28)	-0.98 (-1.3--0.66)
Central Europe	150631 (107656-213745)	119.25 (85.65-168.25)	108349 (75412-160300)	85.87 (60.24-124.96)	-1.32 (-1.41--1.24)
Central Latin America	115221 (88793-154135)	71.01 (54.43-95.96)	120838 (91276-166295)	47.79 (36.15-65.81)	-0.87 (-1.09--0.66)
Central Sub-Saharan Africa	20601 (15675-27817)	37.28 (28.54-49.33)	40480 (31374-52811)	31.78 (24.63-41.12)	-1.59 (-2.52--0.65)
Commonwealth High Income	145831 (103739-212797)	120.89 (87.86-172.29)	212223 (132611-334951)	108.24 (72.45-162.15)	-0.26 (-0.34--0.18)
Commonwealth Low Income	57737 (43291-76985)	27.33 (20.65-35.92)	82184 (62978-107142)	21.97 (16.86-29.23)	-1.75 (-2.71--0.78)
Commonwealth Middle Income	496321 (375404-671607)	48.28 (35.2-66.8)	773150 (561847-1107524)	41.25 (29.27-60.77)	-0.51 (-0.61--0.41)
East Asia	430655 (326065-578281)	37 (27.96-49.79)	641131 (440070-955660)	38.31 (27.12-56.66)	-0.13 (-0.37-0.1)
East Asia & Pacific - WB	877328 (679959-1173152)	50.08 (38.4-67.51)	1147235 (815287-1674545)	43.44 (31.57-62.51)	-0.6 (-0.77--0.44)
Eastern Africa	140279 (81734-248581)	75.71 (46.32-126.63)	114821 (85154-158196)	31.74 (24.25-42.79)	-1.94 (-2.6--1.28)
Eastern Europe	248674 (184908-338643)	109.11 (81.18-147.43)	175471 (129315-250287)	81.95 (60.4-113.11)	-1.24 (-1.51--0.97)
Eastern Mediterranean Region	225889 (174934-286755)	60.59 (47.26-76.6)	392433 (298472-536034)	52.69 (40.23-72.03)	0.46 (0.16-0.77)
Eastern Sub-Saharan Africa	134355 (79189-236768)	66.84 (40.89-110.62)	116876 (85886-162185)	29.84 (22.64-40.57)	-2.03 (-2.72--1.34)
Europe	1082777 (782354-1543536)	127.59 (94.18-179.26)	1028890 (677979-1578006)	95.68 (66.42-140.61)	-1.08 (-1.16--1)
Europe & Central Asia - WB	1111453 (806574-1578248)	124.41 (91.95-174.65)	1063187 (708799-1618029)	92.85 (64.54-136.23)	-1.1 (-1.18--1.03)
European Region	1119012 (812475-1588562)	124.28 (91.87-174.44)	1074619 (716769-1634067)	92.87 (64.59-136.26)	-1.1 (-1.18--1.02)
High-income Asia Pacific	228903 (173820-316387)	126.94 (96.33-174.71)	217782 (142540-333570)	83 (59.16-120.37)	-1.58 (-1.68--1.48)
High-income North America	387625 (290617-534499)	128.73 (96.1-176)	570681 (383602-868338)	116.29 (82.23-167.82)	-0.39 (-0.48--0.3)
Latin America & Caribbean - WB	305319 (234261-411321)	71.54 (54.71-95.83)	370289 (280534-509317)	55.22 (41.89-75.91)	-0.56 (-0.74--0.39)
Limited Health System	683878 (516298-938107)	48.3 (36.19-67.28)	1029918 (768233-1421893)	40.24 (29.58-58.03)	-0.64 (-0.82--0.46)
Middle East & North Africa - WB	190214 (147089-240863)	75.05 (58.24-95.44)	278431 (216153-369967)	59.22 (45.81-78.39)	0.26 (-0.08-0.59)
Minimal Health System	60205 (42643-88937)	43.64 (31.63-63.22)	154760 (103766-243911)	46.41 (32.72-71.03)	-0.47 (-1.11-0.18)
North Africa and Middle East	235017 (183312-300805)	68.85 (53.59-87.73)	378616 (287053-521954)	61.17 (46.27-84.31)	0.36 (0.06-0.67)
North America	387559 (290570-534397)	128.7 (96.08-175.97)	570614 (383559-868236)	116.27 (82.22-167.8)	-0.39 (-0.48--0.3)
Northern Africa	74189 (57111-95299)	60.86 (46.86-78.62)	92666 (71146-118247)	45.43 (34.69-57.8)	-0.89 (-0.99--0.78)
Oceania	1769 (1379-2290)	30.68 (23.54-40.36)	4204 (3269-5610)	34.52 (25.94-47.38)	-0.24 (-0.98-0.51)
Region of the Americas	691291 (531293-929807)	98.78 (75.29-134.16)	939219 (657781-1359665)	82.05 (58.97-117.45)	-0.48 (-0.57--0.4)
South-East Asia Region	563026 (428728-761377)	48.66 (35.9-67.34)	796277 (569966-1163868)	40.4 (28.64-59.86)	-0.81 (-1.04--0.58)
South Asia	445754 (331614-605723)	47.34 (34.15-66.44)	697655 (493490-1026208)	41.18 (28.7-61.49)	-0.62 (-0.82--0.43)
South Asia - WB	475701 (358828-649655)	48.66 (35.37-68.19)	769354 (562982-1105052)	43.73 (31.4-63.97)	-0.53 (-0.73--0.34)
Southeast Asia	202954 (156263-267232)	45.08 (35.38-58.67)	234425 (178107-321905)	34.22 (25.86-46.77)	-0.83 (-1.26--0.39)
Southern Africa	39691 (30278-52904)	42.99 (32.89-56.4)	49157 (38134-62127)	28.68 (22.24-36.85)	-1.53 (-1.77--1.28)
Southern Latin America	51135 (38511-70496)	104.58 (78.47-143.46)	71901 (52443-101848)	100.95 (74.66-141.27)	-0.08 (-0.17-0.01)
Southern Sub-Saharan Africa	22086 (16803-28493)	43.83 (33.19-57.05)	25022 (19186-31755)	31.12 (23.88-39.6)	-1.28 (-1.4--1.16)
Sub-Saharan Africa - WB	250576 (172573-377151)	48.13 (34.29-69.95)	319522 (248033-420478)	29.53 (23.06-38.84)	-1.45 (-1.8--1.1)
Tropical Latin America	101165 (75679-138379)	67.96 (50.5-94.53)	125370 (93127-178881)	53.11 (39.53-74.94)	-0.5 (-0.59--0.41)
Western Africa	50082 (38491-64619)	29.75 (22.9-39.04)	104571 (81522-135222)	26.86 (20.71-36.09)	-0.42 (-0.62--0.22)
Western Europe	655746 (451313-983583)	148.4 (104.89-219.13)	717818 (439245-1157790)	113.36 (75.49-174.31)	-0.93 (-0.96--0.89)
Western Pacific Region	747656 (577889-1003985)	51.59 (39.27-70.33)	997098 (696413-1473070)	45.16 (32.23-65.51)	-0.57 (-0.69--0.44)
Western Sub-Saharan Africa	55773 (42710-72324)	29.93 (23.1-39.2)	120047 (93575-155264)	27.31 (21.03-36.56)	-0.37 (-0.54--0.19)
World Bank High Income	1483509 (1081517-2127798)	134.12 (99.72-189.26)	1747567 (1137432-2709993)	105.25 (73.62-156.42)	-0.86 (-0.89--0.83)
World Bank Low Income	196923 (127720-319113)	61.05 (41.35-96.52)	296758 (205167-455159)	43.27 (31.38-63.59)	-0.39 (-1-0.23)
World Bank Lower Middle Income	897826 (693452-1179857)	49.02 (37.33-65.98)	1236950 (920314-1711875)	39.26 (28.83-55.92)	-0.79 (-0.96--0.63)
World Bank Upper Middle Income	1021842 (780152-1361983)	52.1 (39.87-70.34)	1239075 (909292-1797588)	45.96 (33.99-65.14)	-0.4 (-0.48--0.32)
Country
Afghanistan	7167 (5202-10507)	70.29 (52.06-101.26)	62488 (31131-123912)	191.38 (95.85-368.11)	2.04 (0.87-3.22)
Albania	3869 (2554-6029)	113.65 (74.73-177.34)	2338 (1622-3536)	89.43 (61.73-134.2)	-1.34 (-1.76--0.91)
Algeria	16024 (12305-21055)	63.33 (48.78-83.26)	18572 (14086-24600)	42.63 (32.45-56.68)	-1.84 (-2.11--1.58)
American Samoa	13 (10-17)	29.52 (22.13-39.83)	13 (10-18)	26.91 (20.05-37.32)	-0.06 (-1.24-1.14)
Andorra	93 (61-142)	167.78 (109.82-257.81)	213 (126-351)	176.62 (111.81-281.7)	0.18 (0.15-0.21)
Angola	7125 (4482-11866)	65.39 (42.79-106.92)	7912 (6127-10228)	27.42 (21.23-35.55)	-3.54 (-4.78--2.29)
Antigua and Barbuda	28 (19-41)	44.94 (31.5-67.56)	41 (28-64)	45.85 (31.36-71.39)	-0.25 (-0.79-0.29)
Argentina	33436 (25240-46471)	102.28 (77.31-141.58)	44383 (33275-61480)	94.32 (70.72-130.97)	-0.25 (-0.38--0.11)
Armenia	2615 (1912-3626)	75.39 (55.16-103.97)	1333 (974-1873)	45.38 (33.3-64.26)	-0.79 (-1.88-0.3)
Australia	27814 (20127-39523)	161.45 (117.16-225.94)	48006 (31304-74760)	145.73 (98.75-216.41)	-0.17 (-0.24--0.1)
Austria	16103 (10897-24508)	177.54 (122.72-262.08)	15577 (9411-25206)	123.96 (81.25-192.61)	-1.06 (-1.12--1)
Azerbaijan	3810 (2842-5111)	50.04 (37.28-67.37)	4341 (3144-6129)	41.35 (30.13-58.39)	-0.94 (-1.82--0.05)
Bahamas	94 (73-124)	36.48 (28.04-47.41)	135 (102-178)	34.84 (26.71-46.22)	0.36 (-0.37-1.08)
Bahrain	211 (161-275)	41 (31.56-52.92)	532 (401-718)	34.5 (26.08-46.65)	-0.78 (-0.94--0.63)
Bangladesh	24835 (18946-31830)	22.26 (16.93-28.54)	32465 (24127-44315)	19.61 (14.6-26.72)	-1.31 (-2.63-0.02)
Barbados	83 (63-115)	32.28 (24.35-44.11)	97 (73-137)	32.04 (23.89-44.9)	-0.24 (-0.39--0.1)
Belarus	9467 (7106-12877)	90.21 (67.87-122.91)	7994 (5688-11813)	81.24 (58.73-119.21)	-0.44 (-0.73--0.15)
Belgium	19135 (13181-28627)	167.18 (117.99-245.06)	25912 (15605-42847)	153.41 (99.21-244.77)	-0.18 (-0.39-0.03)
Belize	89 (66-121)	44.81 (33.73-61.67)	199 (149-282)	45.43 (34.36-64.01)	-0.23 (-0.51-0.05)
Benin	1311 (1007-1698)	28.02 (21.44-36.31)	3197 (2458-4130)	26.58 (20.2-35.09)	-0.26 (-0.32--0.21)
Bermuda	22 (16-30)	36.85 (27.65-50.91)	23 (17-33)	33.7 (24.72-47.39)	-0.32 (-0.45--0.2)
Bhutan	175 (129-235)	30.92 (22.92-42.14)	276 (196-391)	38.96 (27.34-56.66)	0.27 (-0.37-0.92)
Bolivia (Plurinational State of)	2990 (2241-3923)	48.13 (35.93-63.92)	4562 (3425-6140)	39.72 (29.82-53.73)	-0.69 (-0.74--0.64)
Bosnia and Herzegovina	5425 (3683-8315)	119.83 (81.98-183.16)	2417 (1681-3570)	73.85 (51.84-110.33)	-3.02 (-4.22--1.81)
Botswana	367 (283-478)	29.63 (22.78-38.68)	714 (547-925)	30.4 (23.35-39.56)	-0.05 (-0.22-0.13)
Brazil	99347 (74255-135779)	68.53 (50.89-95.22)	121950 (90560-174405)	53.27 (39.6-75.27)	-0.51 (-0.6--0.42)
Brunei Darussalam	345 (263-453)	142.65 (109.47-187.19)	480 (367-666)	107.93 (80.88-150.25)	-0.91 (-0.98--0.84)
Bulgaria	9645 (6946-13715)	113.86 (81.12-161.92)	5966 (4206-8938)	90.66 (64.27-136.15)	-0.83 (-0.87--0.78)
Burkina Faso	2580 (1977-3307)	29.38 (22.31-38.46)	7516 (5561-10347)	35.42 (26.96-47.93)	0.38 (0.09-0.66)
Burundi	1540 (1178-2004)	29.79 (22.6-38.41)	3217 (2493-4215)	26.71 (20.57-34.87)	-5.54 (-8.44--2.55)
Cabo Verde	97 (74-125)	27.69 (20.74-36.32)	145 (108-193)	27.02 (20.04-36.4)	-0.03 (-0.07-0.01)
Cambodia	4362 (3266-6034)	44.57 (33.78-61.66)	5630 (4114-8030)	36.36 (25.85-53.73)	-0.89 (-1.29--0.48)
Cameroon	2519 (1937-3276)	26.65 (20.13-34.39)	8658 (6617-11505)	30.11 (23.18-39.62)	0.59 (0.39-0.79)
Canada	35478 (25469-50936)	121.42 (88.31-171.55)	59895 (36855-96454)	105.63 (70.67-159.53)	-0.33 (-0.38--0.27)
Central African Republic	838 (644-1084)	32.27 (24.97-41.46)	3441 (2294-5521)	59.16 (41.3-90.6)	2.08 (1.16-3.02)
Chad	2499 (1673-3796)	40.19 (27.89-59.62)	5737 (4192-7900)	33.51 (25.12-45.72)	-0.62 (-1.3-0.07)
Chile	13789 (10413-19197)	107.52 (80.5-150.97)	23234 (15831-34626)	113.89 (78.75-166.94)	0.33 (0.26-0.4)
China	416129 (315008-559233)	37.06 (27.98-49.98)	626654 (428899-935429)	38.82 (27.41-57.6)	-0.09 (-0.34-0.15)
Colombia	22962 (17545-30772)	69.81 (53.3-93.68)	20544 (15770-27558)	42.04 (32.15-56.35)	-1.84 (-2.01--1.68)
Comoros	125 (95-163)	28.97 (22.06-37.11)	174 (134-222)	25.3 (19.12-32.58)	-0.12 (-0.56-0.33)
Congo	664 (510-857)	30.44 (23.44-38.82)	1252 (979-1589)	25.86 (19.98-32.85)	-2.22 (-4--0.4)
Cook Islands	7 (5-9)	37.28 (27.89-50.86)	5 (4-7)	26.34 (19.44-37.16)	-0.94 (-2-0.14)
Costa Rica	1459 (1093-1987)	50.55 (37.81-69.06)	2164 (1613-2997)	45.12 (33.67-61.76)	-0.41 (-0.45--0.37)
Croatia	6184 (4478-8695)	125.62 (90.61-175.84)	5400 (3469-8800)	93.24 (64.2-139.63)	-1.73 (-2.25--1.21)
Cuba	5677 (4318-7572)	51.77 (39.33-69.81)	7950 (5280-12369)	56.24 (39.94-81.82)	0.22 (0.13-0.3)
Cyprus	1231 (894-1750)	161.99 (116.24-230.41)	2052 (1331-3207)	129.6 (87.34-198.14)	-0.77 (-0.89--0.65)
Czechia	15892 (11204-23395)	144.81 (102.19-208.19)	11290 (7751-17226)	92.94 (64.94-135.43)	-1.38 (-1.53--1.23)
Côte d'Ivoire	3004 (2318-3860)	27.75 (21.16-36.03)	6300 (4784-8163)	26.33 (19.8-34.66)	-0.2 (-0.51-0.1)
Democratic People's Republic of Korea	5951 (4528-7722)	29.06 (22.06-37.6)	7758 (5963-10316)	26.68 (20.68-35.13)	-0.16 (-0.28--0.04)
Democratic Republic of the Congo	11561 (8850-14848)	30.77 (23.64-39.38)	27114 (20899-35805)	32.19 (24.95-41.81)	-0.88 (-1.94-0.2)
Denmark	10137 (6538-15722)	154.24 (104.75-231.47)	8238 (5070-13245)	101.21 (67.14-155.1)	-1.59 (-1.67--1.51)
Djibouti	181 (117-282)	42.03 (28.85-63.29)	288 (222-373)	25.71 (19.55-33.96)	-1.54 (-2.1--0.97)
Dominica	24 (19-33)	33.4 (25.56-44.72)	22 (17-30)	33.29 (25.28-45.17)	0.64 (-0.16-1.45)
Dominican Republic	2613 (2005-3439)	35.89 (27.44-47.13)	4628 (3506-6208)	41.53 (31.51-55.86)	0.5 (0.28-0.71)
Ecuador	4523 (3456-5967)	46.64 (35.51-62.14)	8140 (6213-10915)	44.95 (34.33-60.44)	-0.12 (-0.25-0.02)
Egypt	34999 (26676-45439)	61.44 (46.82-79.03)	46107 (35615-59394)	45.23 (34.85-58.25)	-0.78 (-0.9--0.66)
El Salvador	5358 (3428-8534)	92.01 (61.72-141.98)	3058 (2305-4187)	47.13 (35.55-64.61)	-1.08 (-1.58--0.58)
Equatorial Guinea	127 (98-165)	31.18 (23.93-39.71)	310 (239-400)	24.11 (18.39-31.83)	-0.9 (-0.97--0.82)
Eritrea	10450 (4643-21523)	273.72 (123.26-554.66)	1609 (1238-2059)	28.17 (21.42-36.6)	-3.39 (-5.42--1.31)
Estonia	1825 (1350-2533)	114.53 (85.24-158.06)	907 (642-1349)	66.6 (47.98-95.76)	-2.13 (-2.26--2)
Eswatini	235 (182-302)	31.8 (24.52-41.18)	463 (347-614)	39.73 (30.03-51.99)	0.24 (0.04-0.44)
Ethiopia	77611 (38428-150517)	143.09 (74.91-267.94)	41459 (26684-71638)	38.77 (26.53-62)	-2.52 (-3.72--1.3)
Fiji	169 (127-220)	23.28 (17.66-31.06)	188 (143-249)	21.29 (16.19-28.35)	-0.5 (-0.8--0.19)
Finland	10354 (6882-15931)	182.23 (124-275.74)	12393 (7493-20289)	150 (97.97-235.27)	-0.75 (-1.14--0.36)
France	121457 (82000-186361)	180.06 (125.71-270.57)	140261 (84733-230402)	139.15 (91.02-219.36)	-0.82 (-0.87--0.76)
Gabon	286 (221-370)	31.4 (24.1-40.32)	451 (351-582)	27.72 (21.32-36.47)	-0.47 (-0.51--0.42)
Gambia	219 (164-288)	24.09 (18.1-31.81)	493 (375-646)	24.33 (18.25-32.25)	-0.06 (-0.19-0.06)
Georgia	3759 (2782-5184)	68.09 (50.29-94.16)	2620 (1915-3682)	73.9 (54.14-103.12)	0.04 (-0.5-0.58)
Germany	129734 (87773-196880)	138.63 (96.11-206.02)	146992 (88281-241305)	111.7 (74.03-173.05)	-0.77 (-0.84--0.7)
Ghana	3415 (2632-4414)	25.08 (18.95-32.64)	7483 (5711-9748)	24.88 (18.79-33.01)	-0.06 (-0.14-0.02)
Greece	16113 (11410-23122)	144.22 (103.41-204.83)	11642 (7984-17372)	97.88 (70.76-139.74)	-1.3 (-1.37--1.24)
Greenland	79 (57-114)	165.68 (113.07-250.11)	81 (54-129)	132.76 (87.73-210.39)	-0.84 (-0.92--0.75)
Grenada	35 (26-50)	40.72 (30.12-57.47)	43 (31-62)	41.38 (30.12-60.39)	0 (-0.25-0.24)
Guam	34 (26-45)	26.01 (19.88-35.15)	38 (28-54)	22.83 (17.12-32.36)	-0.42 (-0.59--0.25)
Guatemala	6367 (4528-9375)	73.34 (53.49-105.07)	8986 (6621-12563)	57.9 (42.6-81.61)	-0.2 (-0.43-0.02)
Guinea	1665 (1274-2173)	27.42 (20.79-35.56)	3273 (2520-4198)	26.78 (20.35-35.06)	-0.08 (-0.49-0.34)
Guinea-Bissau	323 (250-411)	34.13 (26.11-43.54)	515 (399-653)	29.11 (22.24-37.64)	-0.93 (-1.66--0.2)
Guyana	326 (251-420)	43.1 (32.98-56.61)	358 (274-469)	47.37 (36.23-62.79)	0.19 (-0.05-0.43)
Haiti	3087 (2308-4172)	48.2 (36.1-65.75)	8497 (6138-12803)	65.25 (47.45-97.25)	0.21 (-1.77-2.24)
Honduras	2512 (1867-3360)	51.33 (38.6-68.73)	4377 (3303-5864)	44.75 (33.77-59.9)	-0.94 (-1.89-0.02)
Hungary	15164 (10599-22642)	132.86 (95.08-192.4)	9903 (6722-15232)	86.09 (60.74-125.31)	-1.66 (-1.76--1.56)
Iceland	346 (243-507)	130.08 (92.16-189.92)	433 (274-684)	102.38 (68.42-156.96)	-0.89 (-1.09--0.69)
India	387568 (286152-532563)	53.41 (38.33-75.63)	599231 (415152-899286)	45.56 (31.31-68.96)	-0.6 (-0.68--0.52)
Indonesia	69877 (52554-92069)	39.96 (29.77-54)	77132 (57304-104596)	29.33 (21.56-39.8)	-1.07 (-1.4--0.74)
Iran (Islamic Republic of)	56672 (41562-81616)	99.59 (73.29-141.28)	40202 (30829-52842)	46.85 (36.11-61.22)	-1.7 (-1.96--1.44)
Iraq	16329 (12267-21644)	90.29 (67.3-122.16)	24570 (18210-32864)	60.15 (44.52-81.57)	0.88 (-0.55-2.33)
Ireland	4586 (3276-6672)	124.06 (89.11-178.55)	5674 (3590-9033)	99.35 (66.79-152.27)	-0.82 (-0.97--0.66)
Israel	5226 (3909-7292)	105.56 (79-146.87)	9192 (6414-13627)	90.44 (64.41-131.17)	-0.63 (-1.01--0.25)
Italy	123732 (82285-186379)	183.92 (127.76-269.8)	104822 (64359-168334)	120.29 (80.29-186.44)	-1.61 (-1.69--1.52)
Jamaica	985 (710-1431)	40.78 (29.29-60.13)	1159 (838-1663)	40.68 (29.36-58.34)	-0.19 (-0.37-0)
Japan	144953 (108394-205787)	107.59 (81.2-151.48)	132894 (87737-202921)	71.2 (51.39-102.42)	-1.47 (-1.6--1.33)
Jordan	1624 (1245-2103)	43.44 (33.57-56.74)	3862 (2899-5243)	31.44 (23.72-42.8)	-1.04 (-1.1--0.98)
Kazakhstan	11817 (8878-16403)	70.81 (53.23-98.7)	11496 (8545-16068)	60.45 (44.9-84.18)	-0.47 (-0.63--0.31)
Kenya	5656 (4317-7536)	28.08 (21.37-37.01)	11175 (8516-14608)	26.9 (20.22-36.45)	-0.16 (-0.39-0.06)
Kiribati	15 (11-19)	20.91 (15.87-27.48)	21 (16-27)	17.96 (13.88-23.1)	-1.04 (-1.55--0.53)
Kuwait	2444 (1391-4419)	140.18 (79.84-252)	1795 (1320-2539)	37.41 (27.63-52.5)	-2.21 (-3.26--1.15)
Kyrgyzstan	2762 (2086-3644)	61.43 (46.2-81.19)	3111 (2338-4154)	44.97 (33.78-60.33)	-1.17 (-1.35--1)
Lao People's Democratic Republic	2113 (1451-3587)	50.68 (35.8-82.81)	1946 (1475-2558)	27.57 (21-36.88)	-0.96 (-1.21--0.71)
Latvia	3467 (2567-4959)	126.67 (94.39-178.63)	1475 (1053-2172)	73.96 (53.96-106.04)	-2.22 (-2.4--2.04)
Lebanon	2807 (1739-4640)	97.28 (61.23-157.71)	1982 (1497-2733)	34.73 (26.38-47.75)	-2.28 (-2.98--1.58)
Lesotho	420 (327-528)	28.64 (22.3-36.77)	658 (505-847)	36.23 (27.71-46.85)	0.88 (0.65-1.11)
Liberia	4576 (2120-9244)	170.46 (80.51-339.89)	1071 (818-1390)	22.62 (17.06-29.95)	-5.36 (-7.22--3.47)
Libya	2167 (1646-2794)	52.8 (40.33-68.28)	3753 (2835-4940)	57.99 (42.68-80.36)	2.38 (1.15-3.63)
Lithuania	4247 (3145-5957)	112.65 (83.83-157.43)	2344 (1636-3561)	76.47 (55.27-111.29)	-1.47 (-1.66--1.27)
Luxembourg	727 (501-1072)	170.98 (119.58-246.4)	1033 (642-1649)	127.84 (84.35-196.86)	-0.98 (-1.02--0.94)
Madagascar	3075 (2311-4034)	26.22 (19.67-34.09)	5938 (4594-7776)	22.53 (17.33-29.57)	-0.53 (-0.61--0.45)
Malawi	2367 (1790-3111)	24.74 (18.73-32.27)	3815 (2903-4978)	22.4 (16.89-29.52)	-0.42 (-0.5--0.34)
Malaysia	5344 (4069-7017)	32.85 (24.77-43.15)	9839 (7492-13190)	30.94 (23.43-41.83)	-0.27 (-0.32--0.22)
Maldives	69 (50-96)	34.38 (25.02-47.81)	143 (103-204)	28.06 (19.96-40.7)	-0.67 (-1.55-0.21)
Mali	3214 (2330-4529)	37.43 (27.72-52.3)	7013 (5241-9610)	31.26 (23.69-42.2)	-1.11 (-2.4-0.21)
Malta	461 (311-702)	121.39 (82.69-183.7)	604 (371-990)	104.55 (69.14-161.66)	-0.43 (-0.55--0.31)
Marshall Islands	11 (9-14)	29.12 (22.42-37.84)	14 (11-19)	27.22 (20.97-36.49)	-0.24 (-0.3--0.19)
Mauritania	638 (493-813)	33.4 (26.01-42.78)	1010 (778-1300)	26.02 (19.91-33.62)	-0.78 (-0.85--0.72)
Mauritius	281 (214-371)	25.4 (19.43-33.73)	310 (230-439)	23.03 (17.26-32.16)	-0.19 (-0.29--0.09)
Mexico	61766 (46287-84330)	75.62 (56.42-105.76)	63627 (47793-89555)	49.24 (36.88-69.29)	-0.54 (-0.86--0.22)
Micronesia (Federated States of)	28 (22-36)	30.94 (24.01-40.27)	29 (23-38)	30.44 (23.1-40.56)	-0.11 (-0.85-0.64)
Monaco	38 (25-58)	100.32 (71.82-145.71)	47 (30-75)	93.54 (64.85-139.61)	-0.16 (-0.24--0.08)
Mongolia	1368 (1051-1856)	62.26 (47.97-85.07)	2188 (1657-3002)	64.76 (48.82-89.14)	0.2 (0.06-0.35)
Montenegro	613 (441-870)	97.36 (70.08-137.77)	521 (370-757)	82.5 (59.17-118.28)	-0.54 (-0.61--0.47)
Morocco	15771 (12078-20793)	62.07 (47.44-81.96)	17853 (13377-23839)	48.17 (36.07-64.49)	-0.91 (-0.99--0.83)
Mozambique	6087 (3848-10502)	44.23 (29.07-75.11)	8287 (6292-11195)	29.79 (23.12-39.38)	-0.36 (-0.87-0.15)
Myanmar	18236 (14050-23679)	45.74 (34.93-60.22)	31396 (22381-45563)	55.65 (40.05-80.49)	-0.17 (-1.68-1.37)
Namibia	387 (302-493)	29.71 (23.02-37.97)	662 (515-840)	28.4 (21.96-36.47)	-0.35 (-0.59--0.1)
Nauru	3 (2-4)	33.14 (25.73-43.02)	3 (3-5)	34.64 (26.42-46.44)	0.04 (-0.07-0.16)
Nepal	6628 (4809-9182)	38.27 (27.32-54.76)	11741 (8070-17560)	39.89 (26.96-60.43)	-0.07 (-1.19-1.06)
Netherlands	17799 (12063-26612)	106.14 (73.67-157.26)	31362 (18365-52231)	113.25 (71.61-179.31)	0.53 (0.07-1)
New Zealand	7364 (5372-10428)	208.21 (152.17-294.34)	9569 (6482-14481)	160.56 (112.03-236.9)	-0.75 (-0.8--0.7)
Nicaragua	1895 (1428-2564)	47.03 (35.93-63.7)	2495 (1873-3387)	39.53 (29.48-54.26)	-0.67 (-1.31--0.03)
Niger	2444 (1862-3226)	31.25 (24.1-40.45)	7225 (5368-10036)	31.12 (23.52-42.28)	0.16 (-0.07-0.39)
Nigeria	23217 (17591-30203)	27.07 (20.46-35.94)	53154 (41062-68597)	25.91 (19.72-35.09)	-0.09 (-0.26-0.09)
Niue	1 (0-1)	27.83 (21.17-36.71)	0 (0-1)	25.52 (19.11-35.55)	-0.48 (-1.29-0.33)
North Macedonia	1951 (1321-2813)	97.2 (65.76-140.14)	1717 (1195-2551)	78.87 (54.93-117.37)	-0.83 (-0.94--0.71)
Northern Mariana Islands	18 (13-24)	41.15 (30.78-54.97)	17 (13-25)	36.84 (27.1-52.33)	-0.36 (-0.55--0.16)
Norway	8502 (5588-13091)	158.19 (110-232.37)	9840 (5779-16242)	121.84 (77.1-192.18)	-0.84 (-0.94--0.75)
Oman	1618 (1229-2155)	87.93 (66.89-116.82)	2612 (1996-3429)	60.18 (45.52-79.43)	-1.37 (-1.53--1.22)
Pakistan	26548 (20080-33949)	25.47 (19.25-32.97)	53943 (41913-68992)	24.06 (18.64-31.28)	0.33 (-0.41-1.08)
Palau	6 (5-8)	43.6 (32.66-60.82)	8 (6-12)	44.26 (31.9-64.06)	0.06 (0.03-0.09)
Palestine	1570 (997-2547)	72.25 (47.28-116.41)	2288 (1694-3203)	44.36 (33.08-61.7)	-1.62 (-3.84-0.65)
Panama	1146 (873-1536)	47.96 (36.78-64.34)	1652 (1257-2225)	38.51 (29.28-51.88)	-0.8 (-0.85--0.75)
Papua New Guinea	1129 (874-1465)	32 (24.28-42.74)	3273 (2540-4321)	37.09 (27.64-51.8)	-0.31 (-1.21-0.6)
Paraguay	1817 (1334-2483)	46.02 (33.98-64.13)	3420 (2557-4626)	47.18 (35.51-63.99)	0.05 (-0.02-0.12)
Peru	14946 (10309-22042)	64.59 (45.98-92.29)	13824 (10323-19007)	37.7 (28.17-51.66)	-1.21 (-1.54--0.89)
Philippines	28222 (21035-38037)	45.43 (34.23-60.72)	29611 (22576-39491)	27.05 (20.45-36.97)	-0.76 (-1.29--0.24)
Poland	43999 (31584-62205)	113.84 (81.89-159.09)	34798 (24022-52654)	81.93 (57.74-118.88)	-1.16 (-1.24--1.08)
Portugal	16305 (12091-22151)	153.71 (114.71-208.53)	12465 (8213-19178)	86.16 (60.9-126.15)	-2.16 (-2.25--2.06)
Puerto Rico	1523 (1151-2015)	42.16 (31.98-55.73)	1626 (1157-2414)	43.59 (32.77-60.31)	0.31 (-0.03-0.66)
Qatar	303 (229-404)	63.23 (48.2-83.32)	1593 (1183-2217)	50.09 (37.66-69.57)	-0.7 (-0.83--0.57)
Republic of Korea	80609 (60383-107962)	184.45 (138.48-247.43)	79901 (53098-123233)	117.38 (80.99-177.11)	-1.76 (-1.87--1.65)
Republic of Moldova	4364 (3285-5849)	97.66 (73.53-130.6)	2160 (1592-3039)	59.17 (43.77-81.41)	-1.94 (-2.08--1.8)
Romania	26698 (19503-38281)	114.31 (83.27-163.5)	16483 (11708-24385)	85.72 (61.8-125.38)	-1.06 (-1.11--1.01)
Russian Federation	172040 (128125-232843)	113.22 (84.28-153.5)	123831 (91221-175094)	82.25 (60.56-113.19)	-1.37 (-1.71--1.03)
Rwanda	5789 (3312-10503)	75.66 (44.76-130.14)	2807 (2149-3640)	23.98 (18.3-31.6)	-4.88 (-7.08--2.63)
Saint Kitts and Nevis	19 (14-27)	46.3 (34.4-66.22)	26 (19-38)	44.47 (32.6-65.41)	-0.1 (-0.26-0.06)
Saint Lucia	52 (40-71)	38.87 (29.63-52.78)	66 (49-94)	37.19 (27.51-52.36)	-0.18 (-0.33--0.02)
Saint Vincent and the Grenadines	40 (30-56)	36.58 (27.58-50.1)	44 (32-62)	37.79 (27.72-54)	0.01 (-0.21-0.22)
Samoa	55 (41-77)	34.25 (25.75-46.11)	52 (39-70)	27.01 (20.32-36.83)	-0.1 (-1.36-1.18)
San Marino	29 (21-43)	110.73 (80.97-159.8)	45 (29-70)	101.4 (70.78-150.34)	-0.22 (-0.28--0.16)
Sao Tome and Principe	33 (25-44)	27.41 (20.45-37.16)	70 (51-94)	36.2 (26.15-50.88)	0.43 (0.31-0.55)
Saudi Arabia	13655 (10160-18678)	94.53 (70.66-129.24)	41817 (30656-59442)	100.5 (73.85-143.83)	0.42 (0.3-0.53)
Senegal	1969 (1517-2573)	26.47 (20.41-34.55)	3306 (2533-4325)	23.68 (17.95-31.48)	-0.51 (-0.71--0.3)
Serbia	8867 (6346-12766)	93.51 (66.77-133.91)	7078 (4960-10353)	75.74 (53.72-113)	-1.23 (-1.9--0.56)
Seychelles	22 (17-30)	31.25 (23.21-42.3)	28 (22-38)	26.17 (19.83-35.72)	-0.67 (-0.92--0.43)
Sierra Leone	1088 (836-1416)	25.8 (19.63-33.6)	1940 (1479-2514)	24.08 (18.27-31.64)	-3.76 (-5.4--2.08)
Singapore	2996 (2271-4140)	94.48 (71.55-131.67)	4507 (3139-6658)	74.85 (53.09-107.52)	-0.9 (-1.02--0.77)
Slovakia	6690 (4756-9665)	123.95 (88.79-179.21)	5872 (4001-8901)	98.35 (68.53-145.03)	-0.72 (-0.77--0.68)
Slovenia	3225 (2265-4696)	155.24 (109.43-224.52)	2989 (1962-4751)	113.09 (78.24-165.85)	-0.62 (-0.86--0.37)
Solomon Islands	106 (81-141)	40.24 (29.93-54.79)	254 (188-353)	45.34 (32.02-66.47)	0.56 (0.3-0.82)
Solomon Islands	106 (81-141)	40.24 (29.93-54.79)	254 (188-353)	45.34 (32.02-66.47)	0.56 (0.3-0.82)
Solomon Islands	106 (81-141)	40.24 (29.93-54.79)	254 (188-353)	45.34 (32.02-66.47)	0.56 (0.3-0.82)
Solomon Islands	106 (81-141)	40.24 (29.93-54.79)	254 (188-353)	45.34 (32.02-66.47)	0.56 (0.3-0.82)
Solomon Islands	106 (81-141)	40.24 (29.93-54.79)	254 (188-353)	45.34 (32.02-66.47)	0.56 (0.3-0.82)
Solomon Islands	106 (81-141)	40.24 (29.93-54.79)	254 (188-353)	45.34 (32.02-66.47)	0.56 (0.3-0.82)
Solomon Islands	106 (81-141)	40.24 (29.93-54.79)	254 (188-353)	45.34 (32.02-66.47)	0.56 (0.3-0.82)
Solomon Islands	106 (81-141)	40.24 (29.93-54.79)	254 (188-353)	45.34 (32.02-66.47)	0.56 (0.3-0.82)
Solomon Islands	106 (81-141)	40.24 (29.93-54.79)	254 (188-353)	45.34 (32.02-66.47)	0.56 (0.3-0.82)
Solomon Islands	106 (81-141)	40.24 (29.93-54.79)	254 (188-353)	45.34 (32.02-66.47)	0.56 (0.3-0.82)
Solomon Islands	106 (81-141)	40.24 (29.93-54.79)	254 (188-353)	45.34 (32.02-66.47)	0.56 (0.3-0.82)
Solomon Islands	106 (81-141)	40.24 (29.93-54.79)	254 (188-353)	45.34 (32.02-66.47)	0.56 (0.3-0.82)
Solomon Islands	106 (81-141)	40.24 (29.93-54.79)	254 (188-353)	45.34 (32.02-66.47)	0.56 (0.3-0.82)
Solomon Islands	106 (81-141)	40.24 (29.93-54.79)	254 (188-353)	45.34 (32.02-66.47)	0.56 (0.3-0.82)
Solomon Islands	106 (81-141)	40.24 (29.93-54.79)	254 (188-353)	45.34 (32.02-66.47)	0.56 (0.3-0.82)
Solomon Islands	106 (81-141)	40.24 (29.93-54.79)	254 (188-353)	45.34 (32.02-66.47)	0.56 (0.3-0.82)
Solomon Islands	106 (81-141)	40.24 (29.93-54.79)	254 (188-353)	45.34 (32.02-66.47)	0.56 (0.3-0.82)
Solomon Islands	106 (81-141)	40.24 (29.93-54.79)	254 (188-353)	45.34 (32.02-66.47)	0.56 (0.3-0.82)
Solomon Islands	106 (81-141)	40.24 (29.93-54.79)	254 (188-353)	45.34 (32.02-66.47)	0.56 (0.3-0.82)
Solomon Islands	106 (81-141)	40.24 (29.93-54.79)	254 (188-353)	45.34 (32.02-66.47)	0.56 (0.3-0.82)
Solomon Islands	106 (81-141)	40.24 (29.93-54.79)	254 (188-353)	45.34 (32.02-66.47)	0.56 (0.3-0.82)
Solomon Islands	106 (81-141)	40.24 (29.93-54.79)	254 (188-353)	45.34 (32.02-66.47)	0.56 (0.3-0.82)
Solomon Islands	106 (81-141)	40.24 (29.93-54.79)	254 (188-353)	45.34 (32.02-66.47)	0.56 (0.3-0.82)
Solomon Islands	106 (81-141)	40.24 (29.93-54.79)	254 (188-353)	45.34 (32.02-66.47)	0.56 (0.3-0.82)
Solomon Islands	106 (81-141)	40.24 (29.93-54.79)	254 (188-353)	45.34 (32.02-66.47)	0.56 (0.3-0.82)
Solomon Islands	106 (81-141)	40.24 (29.93-54.79)	254 (188-353)	45.34 (32.02-66.47)	0.56 (0.3-0.82)
Solomon Islands	106 (81-141)	40.24 (29.93-54.79)	254 (188-353)	45.34 (32.02-66.47)	0.56 (0.3-0.82)
Solomon Islands	106 (81-141)	40.24 (29.93-54.79)	254 (188-353)	45.34 (32.02-66.47)	0.56 (0.3-0.82)
Solomon Islands	106 (81-141)	40.24 (29.93-54.79)	254 (188-353)	45.34 (32.02-66.47)	0.56 (0.3-0.82)
Solomon Islands	106 (81-141)	40.24 (29.93-54.79)	254 (188-353)	45.34 (32.02-66.47)	0.56 (0.3-0.82)
Solomon Islands	106 (81-141)	40.24 (29.93-54.79)	254 (188-353)	45.34 (32.02-66.47)	0.56 (0.3-0.82)
Solomon Islands	106 (81-141)	40.24 (29.93-54.79)	254 (188-353)	45.34 (32.02-66.47)	0.56 (0.3-0.82)
Somalia	5933 (3329-10872)	71.8 (42.04-125.09)	8790 (5923-12821)	42.04 (30.2-59.88)	0.35 (-0.87-1.59)
South Africa	18124 (13696-23775)	49.51 (37-65.47)	18926 (14352-24241)	32.36 (24.49-41.33)	-1.59 (-1.71--1.46)
South Sudan	1505 (1146-1977)	26.7 (20.11-35.03)	3398 (2460-4855)	35.08 (26.18-48.43)	1.11 (-0.46-2.71)
Spain	52050 (38763-72328)	126.31 (95.19-174.05)	56308 (35415-89490)	96.18 (65.06-145.91)	-0.98 (-1.07--0.88)
Sri Lanka	22711 (12451-41512)	123.26 (69.37-219.67)	9068 (6412-13396)	39.03 (27.81-56.96)	-3.12 (-4.68--1.54)
Sudan	17738 (11805-28425)	84.79 (58.33-131.59)	17149 (13354-22485)	40.71 (31.66-53.62)	-1.78 (-2.37--1.18)
Suriname	139 (107-184)	35.39 (27.21-47.34)	210 (161-283)	36.36 (27.79-49.21)	0.15 (0.08-0.22)
Sweden	14543 (9446-22058)	134.19 (93.33-197.77)	16904 (10034-27615)	106.39 (69.85-163.54)	-0.73 (-0.81--0.64)
Switzerland	17093 (10939-26997)	202.7 (134.85-311.5)	18916 (11199-31011)	140.07 (89.34-219.99)	-1.34 (-1.4--1.29)
Syrian Arab Republic	4913 (3736-6395)	38.48 (29.19-50.92)	7022 (4976-10256)	49.71 (35.52-73.19)	7.05 (4.44-9.73)
Taiwan (Province of China)	8574 (6396-11376)	42.57 (31.62-57.15)	6719 (4707-9740)	22.84 (16.9-32.28)	-2.55 (-2.95--2.14)
Tajikistan	2889 (2158-3811)	52.88 (39.56-70)	4060 (3014-5503)	39.37 (29.38-53.09)	-3.09 (-4.43--1.73)
Thailand	26165 (20113-33739)	45.7 (35.28-59.14)	26677 (19692-37745)	36.62 (28.03-49.64)	-0.9 (-1.18--0.62)
Timor-Leste	811 (429-1544)	96.73 (53.31-177.24)	392 (296-517)	29.65 (22.13-38.96)	-6.24 (-8.01--4.43)
Togo	959 (737-1230)	28.15 (21.44-36.22)	1942 (1491-2491)	26.31 (20.09-34.31)	-0.34 (-0.59--0.08)
Tokelau	0 (0-1)	26 (19.78-34.34)	0 (0-0)	23.56 (17.53-32.47)	-0.36 (-0.4--0.31)
Tonga	22 (17-29)	25.01 (19-32.47)	20 (15-27)	20.26 (15.25-27.24)	-0.45 (-0.91-0)
Trinidad and Tobago	484 (380-640)	40.38 (31.72-53.51)	522 (409-703)	38.88 (30.57-52.05)	0.44 (0.16-0.73)
Tunisia	4590 (3445-6189)	54.95 (41.34-74.55)	5371 (4046-7276)	44.73 (33.78-60.46)	-0.61 (-0.7--0.52)
Turkmenistan	1979 (1481-2688)	50.35 (37.32-68.67)	2219 (1589-3191)	42.15 (30.39-60.49)	-0.89 (-1.21--0.57)
Tuvalu	3 (2-4)	30.81 (23.79-39.88)	3 (3-4)	28.17 (21.34-37.98)	-0.88 (-1.11--0.64)
Türkiye	25637 (19156-33749)	44.05 (32.97-58.83)	30278 (22147-42157)	36.01 (26.48-50.13)	-0.79 (-1.11--0.47)
Uganda	5350 (3909-7508)	31.05 (23.18-42.34)	9267 (7125-11863)	24.37 (18.76-32.06)	-0.93 (-1.4--0.46)
Ukraine	53265 (39094-75340)	100.43 (74.25-140.03)	36762 (27237-53031)	84.53 (63.02-116.57)	-0.85 (-1.06--0.65)
United Arab Emirates	1195 (913-1585)	63.98 (49-82.84)	6063 (4604-8132)	54.19 (41.64-72.07)	-0.52 (-0.57--0.46)
United Kingdom	69413 (47815-102872)	107.35 (76.63-156.17)	86261 (52563-139000)	94.82 (62.43-145.94)	-0.34 (-0.45--0.22)
United Republic of Tanzania	6564 (5045-8494)	26.2 (19.9-34)	12429 (9459-16353)	23.66 (17.77-31.67)	-0.32 (-0.36--0.28)
United States of America	352059 (263176-484794)	129.66 (97.04-177.08)	510696 (344780-772277)	117.32 (83.32-168.82)	-0.4 (-0.51--0.3)
United States Virgin Islands	42 (33-57)	40.87 (31.28-54.4)	35 (26-50)	37.11 (27.81-51.34)	-0.48 (-0.66--0.3)
Uruguay	3908 (2800-5806)	121.78 (87.38-182.96)	4281 (3059-6215)	111.38 (81.39-159.66)	-0.38 (-0.42--0.34)
Uzbekistan	11640 (8528-15673)	53.95 (39.63-72.55)	15732 (11620-21272)	45.54 (33.76-61.53)	-0.61 (-0.72--0.49)
Vanuatu	36 (28-46)	26.47 (20.36-34.21)	74 (57-96)	25.72 (19.62-34.04)	-0.29 (-0.85-0.28)
Venezuela (Bolivarian Republic of)	11756 (8795-16293)	61.61 (46.51-84.66)	13934 (10483-19405)	53.61 (40.42-74.67)	-0.73 (-1.38--0.08)
Viet Nam	24447 (18420-32898)	40.16 (30.11-54.34)	41927 (30833-58416)	42.71 (31.21-59.8)	0.27 (0.15-0.4)
Yemen	7455 (5763-9716)	55.79 (43.16-73.04)	42353 (24128-78794)	119.31 (70.6-211.91)	2.91 (1.87-3.97)
Zambia	2026 (1564-2606)	27.1 (20.7-35.15)	4121 (3124-5399)	25.65 (19.19-34.47)	-0.19 (-0.27--0.1)
Zimbabwe	2553 (1974-3265)	28.31 (21.84-35.83)	3600 (2793-4576)	25.99 (19.96-33.04)	-0.27 (-0.4--0.14)
