# Supplementary material for: Global, regional, and national burden of fracture of pelvis, 1990–2021: analysis of data from the Global Burden of Disease Study 2021
Source: Front Public Health. 2025 Jun 18;13:1610604. doi: 10.3389/fpubh.2025.1610604 (PMC12213497; doi:10.3389/fpubh.2025.1610604)
Supplement: Supplementary Table 2 — The number of prevalence cases and the age-standardized prevalence rate of fracture of pelvis in 1990 and 2021, and its trends from 1990 to 2021 globally. [file Table_2.csv]

	Number of prevalence cases (95% UI) in 1990	The age-standardized prevalence rate/100000 (95% UI) in 1990	Number of prevalence cases (95% UI) in 2021	The age-standardized prevalence rate/100000 (95% UI) in 2021	EAPC (95% CI)
Global	10109439 (9409071-10834457)	220.89 (205.52-235.93)	13100257 (12103233-14174613)	155.97 (143.85-168.87)	-1.24 (-1.29--1.2)
Sex
Female	4311633 (4005894-4633981)	184.61 (171.1-198.36)	5757210 (5267973-6280904)	132.6 (121.19-144.64)	-1.19 (-1.23--1.15)
Male	5797806 (5396436-6244811)	257.1 (239.54-275.14)	7343047 (6774309-8059078)	179.25 (165.61-196.58)	-1.28 (-1.33--1.24)
Age
<5 years	104551 (88698-123009)	16.86 (14.31-19.84)	60688 (51397-71574)	9.22 (7.81-10.87)	-2.13 (-2.24--2.01)
5-9 years	208679 (181378-246418)	35.76 (31.08-42.23)	142958 (120411-171792)	20.81 (17.53-25)	-1.71 (-1.76--1.66)
10-14 years	305371 (266470-360648)	57.01 (49.74-67.33)	237081 (203768-281251)	35.56 (30.57-42.19)	-1.6 (-1.64--1.55)
15-19 years	457023 (404022-528252)	87.99 (77.78-101.7)	357259 (308691-423931)	57.25 (49.47-67.94)	-1.5 (-1.56--1.44)
20-24 years	622757 (551549-723657)	126.55 (112.08-147.06)	505221 (438849-600321)	84.6 (73.49-100.53)	-1.46 (-1.52--1.39)
25-29 years	745492 (673220-842882)	168.43 (152.1-190.43)	653541 (577208-754934)	111.08 (98.11-128.32)	-1.43 (-1.5--1.36)
30-34 years	799490 (730852-880152)	207.43 (189.62-228.36)	832181 (742066-940958)	137.67 (122.76-155.66)	-1.42 (-1.46--1.37)
35-39 years	852525 (783783-932529)	242.03 (222.51-264.74)	947630 (847890-1069627)	168.96 (151.18-190.71)	-1.33 (-1.39--1.26)
40-44 years	830792 (767587-902569)	290 (267.94-315.05)	1007806 (908038-1130897)	201.46 (181.52-226.07)	-1.34 (-1.42--1.26)
45-49 years	757542 (697299-815102)	326.25 (300.31-351.04)	1085679 (988510-1202358)	229.29 (208.76-253.93)	-1.31 (-1.38--1.23)
50-54 years	803109 (741968-862281)	377.81 (349.04-405.64)	1161656 (1058750-1279254)	261.09 (237.96-287.52)	-1.28 (-1.35--1.22)
55-59 years	779662 (725532-836049)	420.98 (391.76-451.43)	1192454 (1095941-1306074)	301.33 (276.94-330.04)	-1.19 (-1.24--1.14)
60-64 years	768188 (715783-821481)	478.3 (445.67-511.48)	1113153 (1027642-1209907)	347.81 (321.09-378.04)	-1.17 (-1.23--1.1)
65-69 years	657449 (612775-707278)	531.88 (495.73-572.19)	1063960 (983283-1153834)	385.71 (356.47-418.29)	-1.14 (-1.17--1.11)
70-74 years	487557 (449656-526114)	575.89 (531.12-621.44)	923087 (834512-1010536)	448.45 (405.42-490.93)	-1.02 (-1.09--0.95)
75-79 years	429059 (390551-467531)	697.03 (634.47-759.53)	684042 (612252-756779)	518.67 (464.23-573.82)	-0.99 (-1.06--0.92)
80-84 years	294907 (262420-333305)	833.64 (741.8-942.18)	560242 (487962-644965)	639.67 (557.14-736.4)	-0.94 (-0.99--0.89)
85-89 years	146686 (127621-169674)	970.72 (844.55-1122.85)	353764 (302876-418265)	773.73 (662.43-914.8)	-0.78 (-0.85--0.71)
90-94 years	47127 (40946-54563)	1099.76 (955.52-1273.3)	163782 (140727-192414)	915.52 (786.65-1075.58)	-0.6 (-0.66--0.54)
95+ years	11471 (9934-13261)	1126.72 (975.72-1302.59)	54074 (46447-63624)	992.12 (852.19-1167.34)	-0.5 (-0.58--0.43)
SDI region
High-middle SDI	2704716 (2515659-2882850)	257.48 (239.24-274.05)	2905008 (2686950-3122122)	172.24 (159.26-185.28)	-1.52 (-1.61--1.42)
High SDI	3651556 (3380987-3927338)	363.71 (336.65-391.31)	4073013 (3702154-4431479)	258.02 (237.11-279.79)	-1.21 (-1.25--1.17)
Low-middle SDI	1195028 (1101498-1318285)	136.69 (127.43-148.22)	1932843 (1775495-2172353)	112.96 (103.94-125.64)	-0.69 (-0.77--0.62)
Low SDI	450049 (380037-585606)	122.78 (107.35-148.36)	938266 (753573-1305476)	114.82 (94.44-154.6)	-0.29 (-0.38--0.21)
Middle SDI	2095193 (1961303-2270740)	146.41 (137.29-156.61)	3237905 (2976281-3569730)	120.72 (110.87-133.31)	-0.71 (-0.77--0.64)
GBD region
Advanced Health System	5533147 (5116723-5937534)	372.09 (344.44-399.33)	5655884 (5158673-6154908)	262.99 (241.61-285.92)	-1.27 (-1.32--1.22)
Africa	625275 (557338-733114)	135.07 (123.34-151.9)	1088481 (945432-1337312)	106.63 (93.4-129.49)	-0.81 (-0.9--0.72)
African Region	432551 (376515-529906)	115.98 (104.28-134.26)	794162 (677936-999829)	95.33 (82.32-119.17)	-0.71 (-0.83--0.58)
America	2018873 (1880041-2158978)	305.47 (284.44-326.03)	2697021 (2498412-2889625)	222.77 (207.14-238.2)	-1 (-1.06--0.94)
Andean Latin America	52022 (45981-60893)	170.12 (154-192.27)	87732 (79398-98828)	135.19 (122.42-152)	-0.76 (-0.81--0.71)
Asia	3989704 (3722517-4299814)	152.44 (142.33-163.26)	6159774 (5644918-6796811)	122.99 (112.59-135.97)	-0.86 (-0.92--0.8)
Australasia	110789 (102048-122030)	502.85 (463.33-554.59)	156587 (142143-176116)	391.5 (354.54-443.66)	-0.75 (-0.81--0.69)
Basic Health System	3030471 (2842485-3259950)	154.04 (144.84-164.08)	4507200 (4191371-4893222)	125.73 (116.56-136.96)	-0.74 (-0.8--0.68)
Caribbean	45419 (42189-49216)	146.06 (136.11-157.59)	79374 (70732-92366)	156.57 (138.94-183.38)	0.37 (0.22-0.52)
Central Africa	46051 (42265-50539)	97.96 (91.26-106.24)	132990 (104077-190336)	110.41 (88.87-154.11)	0.35 (0.1-0.6)
Central Asia	126523 (117656-137248)	216.34 (200.9-233.66)	162084 (149165-177851)	171.36 (157.94-187.68)	-0.83 (-0.9--0.75)
Central Europe	515733 (476349-556470)	373.44 (344.67-403.66)	409558 (374850-444277)	259.89 (236.76-283.63)	-1.25 (-1.31--1.19)
Central Latin America	299940 (272050-338143)	233.17 (214.91-257.19)	408675 (373442-454733)	156.35 (142.93-173.62)	-0.75 (-0.96--0.54)
Central Sub-Saharan Africa	47108 (40485-58778)	116.53 (103.39-137.54)	110088 (86987-155889)	113.59 (91.22-159.62)	-0.17 (-0.38-0.03)
Commonwealth High Income	445748 (410838-483514)	345.13 (318.29-374.87)	550735 (499782-605970)	272.38 (247.78-301.51)	-0.74 (-0.82--0.66)
Commonwealth Low Income	136732 (114408-176576)	86.88 (75.48-104.77)	256814 (220594-321224)	80.52 (69.38-100.7)	-0.58 (-0.73--0.43)
Commonwealth Middle Income	1055967 (977083-1145290)	121.19 (112.29-130.53)	1942858 (1771745-2143627)	105.33 (96.79-115.92)	-0.55 (-0.63--0.47)
East Asia	1274941 (1195135-1369762)	117.18 (110.05-125.45)	1977760 (1838630-2131800)	102.15 (95.25-110.09)	-0.78 (-1--0.57)
East Asia & Pacific - WB	2599140 (2422736-2782943)	158.62 (148.02-169.13)	3534565 (3280956-3808489)	119.49 (111.25-128.74)	-1.13 (-1.23--1.03)
Eastern Africa	168569 (133835-238856)	129.46 (109.42-165.08)	288229 (230500-400339)	104.4 (84.2-143.77)	-0.75 (-0.86--0.63)
Eastern Europe	916228 (844686-986140)	359.16 (331.13-387.49)	704774 (644149-767296)	255.86 (233.71-279.19)	-1.45 (-1.72--1.18)
Eastern Mediterranean Region	565552 (496128-688188)	198.78 (177.62-234.98)	1112808 (910230-1501043)	168.39 (139.88-221.71)	-0.53 (-0.55--0.51)
Eastern Sub-Saharan Africa	171366 (131761-249438)	119.11 (98.11-159.43)	296245 (231093-426887)	99.8 (78.45-143.48)	-0.63 (-0.77--0.48)
Europe	3457304 (3188272-3727915)	376.61 (348.01-406.45)	3135379 (2854521-3450985)	264.99 (240.99-292.69)	-1.29 (-1.39--1.18)
Europe & Central Asia - WB	3536661 (3261469-3811523)	369.93 (341.92-399.26)	3246486 (2956328-3566244)	259.23 (235.94-285.75)	-1.3 (-1.41--1.19)
European Region	3559843 (3283413-3836654)	369.64 (341.68-399.03)	3282429 (2988208-3605683)	259.36 (236.02-285.93)	-1.29 (-1.4--1.19)
High-income Asia Pacific	715068 (662640-773879)	366.23 (339.27-395.74)	667575 (609102-732423)	228.43 (209.41-249.74)	-1.73 (-1.81--1.64)
High-income North America	1184167 (1097574-1275965)	372.56 (344.92-401.31)	1471624 (1336172-1612648)	279.78 (256.51-303.56)	-1.06 (-1.22--0.89)
Latin America & Caribbean - WB	840064 (777598-917551)	234.74 (218.39-253.73)	1231676 (1143711-1337971)	174.72 (162.28-189.95)	-0.79 (-0.9--0.68)
Limited Health System	1387886 (1265818-1542004)	120.22 (110.96-130.96)	2585260 (2316659-2945009)	105.88 (95.63-119.03)	-0.52 (-0.59--0.44)
Middle East & North Africa - WB	486949 (435991-564559)	249.9 (227.46-281.54)	869288 (746009-1091741)	192.08 (165.64-240.47)	-0.83 (-0.86--0.8)
Minimal Health System	145038 (106198-237549)	140.12 (109.2-210.08)	338690 (235987-557929)	143.94 (103-234.34)	-0.01 (-0.13-0.11)
North Africa and Middle East	609763 (537829-730814)	231.14 (207.45-270.5)	1097591 (917601-1452470)	185.07 (155.58-242.38)	-0.73 (-0.76--0.69)
North America	1184022 (1097444-1275802)	372.5 (344.87-401.25)	1471488 (1336055-1612493)	279.75 (256.48-303.51)	-1.06 (-1.22--0.89)
Northern Africa	200153 (184740-216916)	215.77 (201.08-232.99)	282486 (260586-311548)	147.12 (136.09-161.84)	-1.24 (-1.27--1.21)
Oceania	4238 (3965-4555)	92.41 (86.79-98.57)	11045 (10001-12798)	101.19 (92.33-114.63)	0.21 (0.1-0.32)
Region of the Americas	2018873 (1880041-2158978)	305.47 (284.44-326.03)	2697021 (2498412-2889625)	222.77 (207.14-238.2)	-1 (-1.06--0.94)
South-East Asia Region	1268978 (1173178-1387863)	127.8 (118.37-138.15)	2131625 (1936400-2363282)	106.3 (96.82-117.47)	-0.71 (-0.79--0.64)
South Asia	951652 (881232-1037394)	118.59 (109.94-128.04)	1769656 (1608484-1965277)	104.58 (95.43-115.38)	-0.53 (-0.61--0.45)
South Asia - WB	1016363 (929450-1125409)	122.19 (112.57-133.03)	1919060 (1709127-2192706)	109.86 (98.35-123.98)	-0.48 (-0.56--0.4)
Southeast Asia	518592 (461816-624129)	138.17 (125.37-157.76)	767143 (677616-917918)	106.66 (94.53-126.61)	-0.84 (-0.89--0.78)
Southern Africa	104685 (88302-137674)	146.69 (128.52-179.55)	146549 (128390-180302)	105.55 (92.07-130.96)	-1.2 (-1.36--1.03)
Southern Latin America	160547 (149168-172318)	336.93 (312.88-361.34)	240539 (222812-259051)	310.55 (287.34-335.33)	-0.23 (-0.34--0.11)
Southern Sub-Saharan Africa	60010 (55422-66496)	153.33 (141.76-166.69)	74858 (69453-81397)	101.99 (94.88-110.35)	-1.49 (-1.64--1.33)
Sub-Saharan Africa - WB	426330 (366627-533448)	113.36 (101.15-133.88)	807519 (678736-1039062)	95.87 (81.45-122.17)	-0.61 (-0.74--0.48)
Tropical Latin America	283759 (259789-307761)	228 (209.21-246.88)	418147 (386204-456801)	165.32 (152.47-181.32)	-1.1 (-1.19--1.01)
Western Africa	105817 (98545-114787)	84.77 (79.61-91)	238226 (213080-271735)	77.37 (70.44-86.42)	-0.34 (-0.42--0.25)
Western Europe	1942865 (1773876-2117569)	410.08 (374.67-449)	1918034 (1712137-2141354)	295.98 (266.66-333.07)	-1.13 (-1.18--1.07)
Western Pacific Region	2222012 (2072891-2370948)	161.79 (151.21-172.67)	3040802 (2820145-3261248)	122.67 (113.84-131.65)	-1.15 (-1.28--1.02)
Western Sub-Saharan Africa	118708 (109997-130119)	85.74 (80.22-92.27)	271166 (241774-311832)	78.63 (71.32-88.76)	-0.32 (-0.41--0.24)
World Bank High Income	4511082 (4172179-4862469)	382.43 (353.47-411.7)	4819600 (4385277-5252427)	271.24 (248.86-296.03)	-1.22 (-1.26--1.18)
World Bank Low Income	323511 (256675-465456)	137.93 (115.33-183.24)	675841 (498656-1056047)	131.98 (100.15-202.09)	-0.21 (-0.29--0.13)
World Bank Lower Middle Income	2148251 (1981016-2368181)	142.03 (132.56-153.73)	3459902 (3156669-3894195)	112.15 (102.75-124.99)	-0.86 (-0.92--0.8)
World Bank Upper Middle Income	3113680 (2922961-3313566)	175.01 (164.11-186.02)	4131670 (3847354-4424104)	134.82 (125.48-144.57)	-1.03 (-1.11--0.94)
Country
Afghanistan	38630 (18957-91541)	465.7 (240.02-1033.39)	99855 (52232-211133)	460.97 (241.65-938.27)	-0.26 (-0.36--0.16)
Albania	11473 (10344-12772)	406.45 (368.26-450.11)	10030 (9129-11040)	301.12 (273.34-333.18)	-1.41 (-1.59--1.23)
Algeria	41395 (38486-44701)	225.58 (210.94-242.96)	61887 (56522-69733)	144.56 (132.39-161.72)	-1.52 (-1.57--1.47)
American Samoa	33 (30-36)	95 (87.67-102.08)	47 (41-56)	92.99 (81.82-110.18)	0.15 (-0.02-0.32)
Andorra	257 (231-287)	428.37 (382.01-475.86)	531 (463-598)	411.32 (360.68-461.62)	-0.14 (-0.2--0.09)
Angola	15933 (10537-28018)	187.61 (135.37-301.94)	30393 (21421-48854)	148.75 (102.87-245.35)	-0.91 (-1.15--0.67)
Antigua and Barbuda	86 (77-95)	153.4 (138.49-169.71)	159 (141-179)	153.86 (136.96-173.01)	-0.06 (-0.24-0.11)
Argentina	107736 (100037-115653)	334.09 (310.31-358.74)	153497 (142354-164694)	302.32 (279.99-325.17)	-0.29 (-0.46--0.12)
Armenia	9917 (8538-12381)	305.29 (264.06-378.94)	6510 (5552-8210)	184.73 (156.56-232.47)	-1.86 (-2.06--1.64)
Australia	88315 (81487-97901)	480.87 (443.82-533.79)	127668 (115477-144076)	379.79 (342.66-432)	-0.68 (-0.74--0.61)
Austria	46357 (41753-50893)	479.18 (432.61-527.34)	42036 (37279-47473)	320.07 (286.08-361.56)	-1.27 (-1.33--1.21)
Azerbaijan	11527 (10678-12506)	179.84 (166.97-194.48)	17633 (15743-20228)	154.31 (137.72-177.59)	-0.72 (-0.82--0.63)
Bahamas	269 (248-292)	122.16 (113.68-132)	503 (459-557)	119.2 (108.37-133.42)	-0.09 (-0.16--0.03)
Bahrain	587 (535-642)	141.7 (129.94-154.12)	1848 (1666-2033)	112.94 (102.6-123.92)	-1 (-1.12--0.87)
Bangladesh	56942 (50471-66153)	70.82 (64.27-78.75)	115750 (97546-146983)	72.2 (61.15-90.66)	-0.47 (-0.66--0.29)
Barbados	287 (264-313)	108.94 (100.43-119.25)	390 (358-424)	102.03 (93.22-111.46)	-0.32 (-0.46--0.18)
Belarus	34731 (31980-37417)	296.61 (272.77-319.78)	30707 (27940-33812)	244.06 (222.07-268.85)	-0.76 (-1.04--0.48)
Belgium	57892 (52728-63950)	463.65 (423.23-512.09)	64500 (56511-72195)	374.74 (332.39-420.93)	-0.59 (-0.85--0.33)
Belize	191 (174-211)	139.61 (128.34-153.05)	580 (529-644)	148.33 (135.61-163.7)	-0.03 (-0.22-0.17)
Benin	2866 (2667-3120)	88.01 (82.59-94.69)	6962 (6492-7548)	76.12 (71.61-81.57)	-0.51 (-0.56--0.46)
Bermuda	78 (71-85)	119.43 (109.56-129.79)	92 (84-100)	104.05 (94.95-114.67)	-0.41 (-0.48--0.34)
Bhutan	395 (362-428)	93.75 (86.35-101.12)	712 (640-798)	98.69 (89.04-109.42)	0.11 (-0.02-0.24)
Bolivia (Plurinational State of)	7957 (7391-8617)	167.89 (156.24-180.62)	13406 (12281-14511)	123.4 (113.39-133.11)	-1.07 (-1.1--1.04)
Bosnia and Herzegovina	16669 (15060-18819)	359.36 (325.09-406.33)	12438 (10654-15304)	284.09 (242.49-353.42)	-1.16 (-1.35--0.96)
Botswana	852 (789-922)	95.36 (88.57-102.48)	2052 (1917-2190)	95.62 (89.47-101.64)	-0.15 (-0.33-0.04)
Brazil	278910 (255230-302697)	229.73 (210.75-248.85)	407998 (376645-446232)	165.79 (152.81-182.18)	-1.11 (-1.2--1.02)
Brunei Darussalam	876 (816-954)	456.67 (427.63-490.71)	1428 (1317-1543)	312.75 (289.86-336.95)	-1.25 (-1.33--1.16)
Bulgaria	40715 (37452-43961)	393.03 (360.73-426.61)	28161 (25827-30944)	297.81 (272.31-327.01)	-0.99 (-1.05--0.94)
Burkina Faso	5629 (5229-6106)	86.81 (81.25-93.05)	13353 (12155-14824)	84.27 (77.85-91.45)	-0.11 (-0.18--0.04)
Burundi	3451 (3186-3732)	91.7 (85.34-98.1)	22739 (12345-46014)	236.5 (131.62-461.5)	2.91 (1.89-3.95)
Cabo Verde	234 (217-254)	87.29 (81.24-94.1)	403 (372-436)	74.87 (69.3-80.8)	-0.5 (-0.54--0.45)
Cambodia	17421 (10274-36326)	209.51 (137.61-404.27)	23264 (16966-38037)	154.2 (112.77-251.4)	-0.98 (-1.07--0.9)
Cameroon	5937 (5439-6530)	82.46 (76.6-88.92)	18353 (16432-21063)	80.68 (73.56-89.37)	-0.13 (-0.19--0.07)
Canada	96492 (89030-104583)	312.84 (289.26-339.1)	128492 (115786-142630)	228.09 (207.02-250.46)	-0.97 (-1.01--0.94)
Central African Republic	2012 (1878-2207)	106.02 (99.46-115.04)	5894 (4579-8473)	134.43 (110.61-181)	0.81 (0.7-0.93)
Chad	5413 (3968-8461)	115.75 (90.03-170.32)	12062 (9603-16886)	113.16 (89.61-161.98)	-0.07 (-0.18-0.04)
Chile	39518 (36625-42932)	332.37 (307.8-359.78)	72874 (66098-79917)	324.94 (294.23-358.11)	0.02 (-0.03-0.06)
China	1233895 (1156875-1326873)	117.5 (110.29-125.95)	1930168 (1793338-2082231)	103.25 (96.21-111.34)	-0.76 (-0.98--0.54)
Colombia	58254 (52921-65806)	217.07 (200.08-240.35)	78370 (68951-92370)	147.1 (129.38-173.43)	-1.22 (-1.25--1.18)
Comoros	293 (271-316)	91.46 (85.57-97.79)	508 (462-563)	78.38 (71.96-85.9)	-0.6 (-0.67--0.53)
Congo	1603 (1494-1755)	97.06 (91.03-104.74)	4692 (3579-6985)	105.65 (82.78-152.85)	0.12 (-0.38-0.63)
Cook Islands	15 (14-17)	97.94 (89.62-108.17)	18 (17-21)	86.85 (77.09-101.97)	-0.35 (-0.5--0.2)
Costa Rica	3587 (3298-3966)	145.38 (134.6-159.81)	6664 (6149-7294)	127.2 (117.27-139.26)	-0.44 (-0.49--0.39)
Croatia	21072 (19331-22677)	374.47 (343.87-403.82)	15441 (13900-17009)	254.02 (228.17-282.86)	-1.39 (-1.46--1.31)
Cuba	16312 (15097-17700)	149.58 (138.56-161.58)	20956 (19265-22908)	138.17 (126.48-150.88)	-0.23 (-0.33--0.13)
Cyprus	3512 (3240-3838)	437.58 (402.77-477.43)	5736 (5154-6459)	327.49 (295.17-370.64)	-0.99 (-1.12--0.87)
Czechia	48640 (44971-52746)	408.01 (377.21-444.36)	39655 (36155-43306)	271.44 (245.6-298.09)	-1.1 (-1.29--0.91)
Côte d'Ivoire	6610 (6130-7215)	83.9 (78.7-89.74)	15436 (14174-16875)	77.62 (71.95-83.98)	-0.29 (-0.35--0.22)
Democratic People's Republic of Korea	17896 (16736-19027)	93.49 (87.57-99.41)	25990 (24304-27831)	81.26 (76.1-87.1)	-0.38 (-0.42--0.34)
Democratic Republic of the Congo	26527 (24570-28967)	100.07 (93.77-108.06)	67225 (55425-89422)	102.89 (86.77-132.04)	0.03 (-0.17-0.23)
Denmark	24880 (22600-27414)	374.98 (342.44-411.9)	21599 (19278-24446)	264.33 (234.91-300.33)	-1.21 (-1.29--1.12)
Djibouti	254 (229-283)	86.28 (79.6-93.94)	856 (765-1003)	81.6 (73.5-93.63)	-0.43 (-0.58--0.28)
Dominica	72 (67-79)	113.74 (105.35-123.44)	91 (83-102)	120.62 (108.66-137.52)	0.17 (0.07-0.28)
Dominican Republic	7037 (6483-7706)	125.86 (116.37-136.92)	14945 (13834-16246)	136.84 (126.72-148.48)	0.35 (0.19-0.51)
Ecuador	12710 (11631-14184)	164.32 (152.51-179.73)	25538 (23583-28090)	144.78 (133.87-159.01)	-0.36 (-0.48--0.23)
Egypt	93891 (85808-102562)	217.11 (200.35-234.34)	127779 (117199-143801)	144.79 (133.4-162.07)	-1.23 (-1.31--1.15)
El Salvador	14975 (9776-26675)	312.72 (218.24-521.62)	12853 (9801-19175)	206.38 (156.24-311.39)	-1.4 (-1.45--1.36)
Equatorial Guinea	301 (279-328)	101.8 (95.02-109.83)	722 (664-787)	69.01 (64.09-74.54)	-1.37 (-1.42--1.33)
Eritrea	12260 (5698-27094)	384.05 (193.8-794.05)	11206 (6283-23275)	247.86 (136.43-520.65)	-1.43 (-1.56--1.3)
Estonia	6522 (5950-7034)	361.2 (330.19-390.36)	3651 (3314-4030)	204.51 (185.1-225.86)	-2.23 (-2.36--2.1)
Eswatini	538 (503-579)	105.34 (98.76-112.49)	937 (867-1018)	103.37 (96.2-111.43)	-0.03 (-0.23-0.17)
Ethiopia	54752 (43278-76478)	146.08 (123.89-185.79)	74194 (57806-113260)	96.44 (76.18-143.3)	-1.37 (-1.51--1.22)
Fiji	464 (429-507)	79.65 (73.93-86.15)	615 (560-692)	69.45 (63.3-77.81)	-0.52 (-0.58--0.47)
Finland	30087 (26672-33607)	490.06 (434.8-547.98)	32561 (28487-36998)	383.83 (337.82-441.34)	-0.88 (-1.3--0.46)
France	329771 (298951-360525)	473.78 (428.64-518.95)	340940 (300127-383855)	346.34 (308.6-391.83)	-0.99 (-1.05--0.93)
Gabon	732 (682-793)	98.62 (92.31-106.19)	1163 (1073-1256)	79.71 (73.88-85.26)	-0.7 (-0.76--0.64)
Gambia	564 (488-694)	82.11 (72.9-95.87)	1177 (1072-1306)	72.05 (65.5-80.17)	-0.51 (-0.6--0.41)
Georgia	13835 (12737-15082)	234.02 (215.45-255.08)	11159 (10206-12315)	248.77 (227.01-274.82)	0.38 (0.26-0.51)
Germany	394396 (359892-431021)	384.06 (350.76-421.81)	374711 (333137-423975)	284.64 (255.39-324.42)	-1.06 (-1.09--1.02)
Ghana	7846 (7248-8511)	75.86 (70.79-81.71)	18384 (17064-19906)	70.43 (65.64-75.64)	-0.22 (-0.31--0.13)
Greece	54242 (49263-60024)	430.57 (389.96-475.93)	45263 (41014-50150)	300.61 (273.08-337.59)	-1.23 (-1.32--1.14)
Greenland	195 (178-212)	426.17 (386.52-465.91)	204 (183-228)	308.19 (276.8-341.47)	-1.23 (-1.32--1.14)
Grenada	117 (101-144)	157.99 (138.36-189.83)	164 (145-187)	142.62 (127.17-162.66)	-0.26 (-0.35--0.17)
Guam	94 (87-101)	81.32 (75.57-86.69)	133 (123-145)	72.37 (66.89-79.15)	-0.4 (-0.46--0.34)
Guatemala	16064 (12198-24043)	255.19 (204.42-352.58)	30010 (25929-37403)	222.29 (190.68-279.89)	-0.45 (-0.48--0.42)
Guinea	4034 (3765-4379)	89.16 (83.71-96.18)	7928 (7257-8790)	84.77 (78.68-92.32)	-0.09 (-0.14--0.03)
Guinea-Bissau	734 (684-797)	110.27 (103.15-118.23)	1262 (1147-1411)	92.38 (84.72-101.86)	-0.61 (-0.76--0.46)
Guyana	871 (801-948)	146.09 (135.94-157.57)	1084 (1005-1171)	147.56 (136.84-159.1)	-0.05 (-0.17-0.06)
Haiti	8606 (8012-9310)	179.26 (167.74-192.76)	24653 (19362-35464)	218.84 (174.53-309.78)	1.18 (0.7-1.66)
Honduras	5991 (5517-6572)	180.39 (167.73-195.35)	12945 (11631-14907)	149.14 (135.36-168.22)	-0.73 (-0.9--0.55)
Hungary	45309 (41559-49093)	361.95 (330.86-391.19)	32753 (29865-35622)	243.35 (220.35-265.93)	-1.41 (-1.49--1.34)
Iceland	990 (902-1101)	369.47 (336.55-411.17)	1264 (1132-1436)	283.11 (252.16-323.25)	-0.86 (-0.91--0.81)
India	816153 (754501-889684)	129.06 (119.19-139.85)	1457777 (1337008-1603995)	109.93 (101.01-120.64)	-0.63 (-0.71--0.56)
Indonesia	207720 (188337-241950)	138.92 (127.06-155.61)	262582 (237368-301636)	93.34 (84.53-106.03)	-1.23 (-1.32--1.15)
Iran (Islamic Republic of)	123662 (105939-151606)	284.58 (250.45-336.46)	151011 (133555-177154)	166.01 (146.76-194.23)	-1.83 (-1.96--1.7)
Iraq	55844 (41070-86621)	404.02 (309.52-593.59)	123317 (81950-208312)	345.45 (234.05-571.5)	-0.3 (-0.39--0.21)
Ireland	13213 (12159-14436)	354.71 (326.4-387.96)	17350 (15481-19878)	278.45 (248.63-321.46)	-0.84 (-0.99--0.69)
Israel	14997 (13816-16463)	314.78 (290.07-345.7)	27315 (24363-30876)	265.08 (235.77-301.39)	-0.53 (-0.67--0.38)
Italy	357354 (323294-394305)	494.5 (448.67-546.69)	307631 (275003-343906)	330.07 (295.3-373.33)	-1.55 (-1.65--1.45)
Jamaica	2747 (2476-3027)	135.89 (122.53-149.04)	3759 (3380-4155)	123.51 (111.03-136.62)	-0.58 (-0.71--0.44)
Japan	479717 (443506-519891)	315.4 (291.64-342.01)	427311 (389800-468031)	204.76 (187.11-223.29)	-1.52 (-1.63--1.4)
Jordan	3782 (3483-4182)	149.71 (138.94-163.92)	11187 (10319-12203)	100.64 (93.07-109.65)	-1.34 (-1.38--1.29)
Kazakhstan	36628 (33986-39473)	243.17 (225.78-262.15)	37736 (34816-41164)	194.79 (179.88-212.14)	-0.74 (-0.92--0.55)
Kenya	12097 (11200-13152)	82 (76.76-87.52)	27516 (25330-30279)	74.09 (68.74-80.39)	-0.41 (-0.57--0.25)
Kiribati	40 (37-43)	73.39 (68.83-78.48)	63 (58-69)	62.4 (57.61-68.17)	-0.5 (-0.62--0.39)
Kuwait	2507 (2193-2943)	174.94 (155.59-199.53)	7076 (6183-8508)	135 (120.43-156.94)	-1.02 (-1.16--0.88)
Kyrgyzstan	7830 (7258-8522)	213.74 (197.24-231.71)	9111 (8414-9938)	146.97 (136.25-160.03)	-1.28 (-1.33--1.23)
Lao People's Democratic Republic	3780 (3477-4153)	126.57 (117.62-136.66)	5651 (5226-6132)	89.19 (82.93-96.16)	-1.16 (-1.2--1.11)
Latvia	12345 (11237-13421)	395.25 (359.49-429.87)	5871 (5389-6427)	222.73 (203.97-244.3)	-2.28 (-2.44--2.12)
Lebanon	8029 (5094-14439)	293.34 (193.35-519.92)	10098 (7140-16338)	171.16 (119.98-279.36)	-1.75 (-1.86--1.64)
Lesotho	1034 (970-1103)	91.26 (85.87-97.15)	1741 (1632-1857)	114.72 (107.48-121.92)	0.91 (0.74-1.08)
Liberia	2215 (1706-3167)	109.32 (89.91-143.15)	5142 (3383-8863)	124.87 (84.68-209.75)	0.25 (-0.14-0.65)
Libya	5877 (5353-6602)	192.17 (177.2-212.05)	14318 (11852-19141)	203.73 (170.15-268.68)	0.48 (0.25-0.72)
Lithuania	14661 (13182-15989)	355.11 (318.73-387.41)	8823 (7988-9612)	225.03 (204.24-245.21)	-1.66 (-1.84--1.48)
Luxembourg	2267 (2064-2484)	480.76 (437.21-526.84)	2862 (2549-3221)	329.94 (293.83-371.65)	-1.28 (-1.36--1.21)
Madagascar	7075 (6516-7634)	84.42 (78.1-90.27)	13461 (12331-14746)	65 (60.34-70.43)	-0.83 (-0.88--0.77)
Malawi	5288 (4882-5779)	77.47 (72.43-83.92)	8622 (7945-9405)	63.51 (59.13-68.87)	-0.71 (-0.79--0.63)
Malaysia	13914 (12840-15049)	103.19 (95.8-111.23)	28073 (25902-30196)	87.92 (81.3-94.5)	-0.57 (-0.59--0.55)
Maldives	169 (154-186)	117.92 (108.18-127.96)	449 (405-504)	84.66 (76.38-94.88)	-0.95 (-1.09--0.82)
Mali	5536 (5121-6047)	90.44 (84.49-97.37)	16832 (13401-23490)	105.38 (85.52-144.91)	0.54 (0.3-0.78)
Malta	1388 (1252-1572)	341.41 (308.17-388.67)	1904 (1692-2171)	296.7 (262.88-342.27)	-0.33 (-0.49--0.17)
Marshall Islands	26 (24-28)	96.01 (89.2-102.61)	41 (38-45)	85.84 (79.9-92.14)	-0.4 (-0.47--0.32)
Mauritania	1462 (1360-1583)	101.01 (94.52-108.58)	2381 (2201-2588)	75.02 (69.84-80.97)	-1.01 (-1.06--0.96)
Mauritius	808 (744-877)	83.13 (76.9-89.99)	1152 (1061-1246)	72.01 (66.26-77.8)	-0.34 (-0.4--0.27)
Mexico	158425 (146284-173242)	247.37 (228.78-267.29)	199259 (185330-216042)	149.15 (138.75-161.56)	-0.59 (-0.98--0.19)
Micronesia (Federated States of)	71 (67-77)	102.63 (96.49-109.91)	89 (82-100)	96.9 (89.46-107.39)	-0.16 (-0.23--0.09)
Monaco	134 (122-148)	297.1 (271.31-330.92)	160 (144-181)	274.01 (246.65-310.79)	-0.2 (-0.29--0.1)
Mongolia	3505 (3249-3773)	224 (207.81-239.79)	6842 (6292-7464)	220 (203.07-238.98)	0.03 (-0.04-0.09)
Montenegro	1971 (1803-2155)	305.99 (280.07-334.71)	1966 (1791-2130)	253.73 (230.83-275.84)	-0.66 (-0.75--0.57)
Morocco	44586 (40991-49180)	224.55 (206.99-245.03)	57506 (52975-63100)	152.98 (141.15-167.52)	-1.36 (-1.47--1.25)
Mozambique	19089 (11238-37048)	167.63 (106.99-307.87)	23241 (17389-35807)	124.16 (89.23-201.75)	-0.99 (-1.05--0.93)
Myanmar	52898 (44143-76971)	158.56 (137.89-212.29)	78644 (61495-110037)	141.46 (111.69-195.36)	-0.36 (-0.57--0.14)
Namibia	1570 (1137-2464)	139.06 (109.1-200.42)	2157 (1830-2709)	110.49 (92.96-141.2)	-0.83 (-0.95--0.7)
Nauru	8 (7-9)	112.86 (105.04-121.1)	9 (8-10)	107.68 (99.98-115.94)	-0.26 (-0.4--0.12)
Nepal	15584 (14106-17393)	113.54 (103.52-125.14)	35891 (29921-45751)	128.17 (107.96-159.53)	0.49 (0.38-0.61)
Netherlands	48732 (44431-52761)	276.47 (252.25-299.75)	63026 (55844-71182)	242.28 (217.16-273)	-0.31 (-0.6--0.01)
New Zealand	22474 (20695-24497)	613.5 (564.44-668.88)	28919 (26464-32073)	449.99 (409.94-503.82)	-1.05 (-1.1--0.99)
Nicaragua	8943 (5474-16812)	266.88 (179.51-450.37)	10828 (8008-16608)	179.73 (131.31-279.72)	-1.27 (-1.34--1.21)
Niger	4688 (4314-5120)	89.13 (83.38-95.88)	12721 (11378-14422)	80.37 (73.59-88.03)	-0.39 (-0.44--0.35)
Nigeria	56178 (52374-60903)	84.72 (79.43-91.03)	118364 (106427-134624)	72.31 (66.39-79.63)	-0.57 (-0.66--0.47)
Niue	2 (2-2)	88.3 (82.5-94.63)	2 (1-2)	80.04 (73.35-88.34)	-0.37 (-0.5--0.23)
North Macedonia	6993 (6325-7770)	345.88 (313.45-384.17)	6929 (6363-7547)	249.59 (228.97-273.34)	-1.25 (-1.33--1.17)
Northern Mariana Islands	45 (41-49)	125.69 (115.75-135.21)	56 (52-61)	103.98 (96.26-112.79)	-0.66 (-0.69--0.62)
Norway	21524 (19509-23602)	401.9 (367.21-438.5)	20788 (18483-23438)	272.89 (245.06-307.21)	-1.24 (-1.36--1.13)
Oman	3918 (3609-4203)	281.65 (261.43-300.04)	7522 (6860-8132)	173.36 (159.49-185.99)	-1.68 (-1.82--1.54)
Pakistan	62579 (57796-67250)	78.8 (73.05-84.2)	159526 (135197-201203)	82.09 (71.45-99.2)	0.22 (0.08-0.36)
Palau	17 (15-18)	129.59 (119.86-140.36)	28 (26-30)	125.27 (115.22-135.55)	-0.08 (-0.1--0.07)
Palestine	3844 (2613-6265)	238.06 (173.61-361.18)	11168 (6862-20164)	264.35 (166.63-458.04)	0.91 (0.6-1.22)
Panama	3180 (2843-3709)	155.26 (140.71-175.74)	5445 (4969-6069)	124.06 (113.21-138.3)	-0.75 (-0.8--0.7)
Papua New Guinea	2627 (2446-2836)	93.13 (87.04-100.21)	8339 (7497-9758)	106.18 (96.53-121.57)	0.31 (0.17-0.45)
Paraguay	4849 (4402-5366)	158.54 (144.72-174.66)	10149 (9346-11055)	148.93 (137.51-161.85)	-0.23 (-0.32--0.15)
Peru	31355 (26744-39271)	173.56 (152.58-205.82)	48789 (42867-57578)	134.1 (117.94-158.16)	-0.87 (-0.91--0.84)
Philippines	60282 (49820-80618)	123.04 (106.78-152.94)	97983 (82386-127963)	94.88 (80.32-122.7)	-0.79 (-0.85--0.74)
Poland	148578 (137325-160354)	359.56 (332.42-388.44)	126302 (116183-136905)	240.6 (219.21-261.86)	-1.37 (-1.44--1.3)
Portugal	57044 (52493-62102)	484.97 (445.48-528.54)	39401 (35576-43194)	239.72 (217.3-263.22)	-2.59 (-2.7--2.49)
Puerto Rico	4996 (4640-5367)	137.86 (128.05-148.12)	5913 (5435-6466)	129.16 (117.61-142.99)	-0.26 (-0.35--0.17)
Qatar	798 (729-875)	210.02 (193.21-227.53)	4751 (4249-5278)	150.36 (136.07-163.94)	-1.1 (-1.25--0.94)
Republic of Korea	225401 (208809-243940)	562.59 (522.18-607.62)	221432 (202133-244356)	289.87 (264.39-319.64)	-2.49 (-2.6--2.38)
Republic of Moldova	14739 (13629-15849)	326.28 (301.77-350.94)	9023 (8304-9752)	190 (174.71-206.85)	-1.94 (-2.01--1.86)
Romania	100591 (92310-109365)	390.97 (358.54-425.75)	70387 (64680-76718)	271.86 (249.44-297.93)	-1.33 (-1.37--1.28)
Russian Federation	630425 (584931-676240)	374.39 (346.75-402.23)	487581 (446975-532700)	255.42 (233.55-279.53)	-1.59 (-1.92--1.25)
Rwanda	5430 (4780-6340)	107.05 (97.65-119.1)	15714 (10130-27965)	157.05 (100.64-280.25)	0.02 (-0.96-1)
Saint Kitts and Nevis	56 (52-61)	155 (142.07-167.68)	101 (92-112)	145.32 (131.23-159.41)	-0.09 (-0.21-0.04)
Saint Lucia	142 (130-156)	129.43 (119.56-141.53)	264 (241-288)	122.61 (111.72-134.35)	-0.16 (-0.24--0.08)
Saint Vincent and the Grenadines	110 (102-120)	125.04 (115.77-135.65)	163 (149-179)	125.55 (114.9-137.79)	-0.02 (-0.15-0.1)
Samoa	104 (97-112)	88.73 (83.06-95.36)	164 (142-205)	92.84 (81.94-112.04)	0.32 (0.14-0.51)
San Marino	95 (87-105)	329.74 (300.94-364.23)	142 (130-160)	291.55 (263.74-329.39)	-0.36 (-0.43--0.29)
Sao Tome and Principe	76 (70-84)	84.9 (78.49-91.95)	141 (129-153)	83.94 (77.57-90.35)	-0.11 (-0.14--0.08)
Saudi Arabia	33235 (30629-36166)	312.1 (288.55-335.51)	108467 (97384-120334)	294.85 (267.01-324.33)	0.03 (-0.12-0.18)
Senegal	4013 (3687-4379)	75.9 (70.73-81.97)	8008 (7333-8772)	68.24 (62.8-74.16)	-0.36 (-0.43--0.3)
Serbia	34206 (31564-37181)	319.38 (294.47-348.88)	29254 (26619-32718)	248.77 (224.65-281.63)	-0.83 (-0.93--0.73)
Seychelles	65 (60-72)	103.46 (95.16-112.53)	99 (91-108)	83.01 (76.16-90.06)	-0.71 (-0.75--0.67)
Sierra Leone	2583 (2392-2802)	82.48 (76.93-88.99)	7444 (5501-11302)	114.1 (85.04-173.65)	0.43 (-0.06-0.93)
Singapore	9074 (8296-9914)	301.49 (276.48-327.99)	17403 (15850-19225)	230.28 (208.92-254.52)	-0.94 (-1.02--0.85)
Slovakia	21315 (19475-23296)	376.73 (344.31-412.19)	20935 (19026-22974)	286.16 (259.54-314.77)	-0.91 (-0.94--0.87)
Slovenia	9953 (9182-10857)	440.27 (406.06-481.93)	9346 (8561-10229)	313.1 (283.81-345.49)	-0.7 (-0.96--0.45)
Solomon Islands	261 (240-290)	126.73 (117.56-136.93)	660 (595-756)	134 (122.2-149.31)	0.17 (0.14-0.19)
Somalia	6527 (4846-12309)	114.27 (92.98-186.7)	20217 (13762-33424)	135.43 (97.94-216.67)	0.35 (0.26-0.43)
South Africa	50199 (46062-55711)	173.1 (159.2-189.92)	59116 (54683-64856)	105.95 (98.07-115.71)	-1.79 (-1.95--1.62)
South Sudan	5058 (3929-7319)	108.74 (90.38-144.35)	9752 (6475-16689)	134.84 (92.93-225.28)	0.88 (0.69-1.07)
Spain	175324 (161826-189771)	386.47 (356.01-419.03)	186657 (168635-210880)	278.71 (250.95-313.04)	-1.16 (-1.26--1.05)
Sri Lanka	25912 (20678-36677)	166.69 (138.68-223.73)	49100 (34644-79492)	199.75 (139.28-326.09)	0.52 (0.27-0.77)
Sudan	28646 (25190-34715)	192.61 (174.21-221.92)	55027 (44317-74290)	165.79 (136.2-220.74)	-0.4 (-0.53--0.28)
Suriname	471 (398-649)	136.93 (119.54-176.69)	786 (697-947)	125.95 (112.02-150.26)	-0.2 (-0.28--0.13)
Sweden	40488 (36947-44665)	359.02 (327.28-396.94)	38962 (34856-43503)	259.45 (233.26-292.3)	-1.06 (-1.15--0.96)
Switzerland	44765 (39941-49825)	511.83 (459.48-569.8)	45018 (39432-51374)	341.6 (300.68-393.05)	-1.59 (-1.73--1.45)
Syrian Arab Republic	13148 (11347-16930)	147.37 (130.44-179.85)	40469 (23663-78013)	296.49 (170.22-570.12)	2.64 (1.83-3.47)
Taiwan (Province of China)	23150 (21297-25044)	122.97 (113.76-132.86)	21602 (19733-23408)	63.32 (57.71-68.84)	-2.58 (-2.73--2.42)
Tajikistan	7215 (6645-7924)	185.75 (171.69-202.71)	14331 (12171-18222)	166.45 (141.91-209.61)	-0.94 (-1.17--0.71)
Thailand	73667 (68024-78671)	149.38 (138.49-159.14)	102500 (94080-110691)	113.87 (104.45-122.99)	-1.13 (-1.21--1.05)
Timor-Leste	1643 (936-3175)	236.65 (149.42-426.46)	2230 (1326-4210)	221.42 (128.3-420.06)	-0.46 (-0.78--0.13)
Togo	2087 (1929-2302)	87.8 (81.84-94.67)	4812 (4476-5211)	77.31 (72.27-83.11)	-0.47 (-0.52--0.41)
Tokelau	1 (1-1)	85.56 (79.92-91.56)	1 (1-1)	70.45 (64.87-76.9)	-0.67 (-0.73--0.61)
Tonga	55 (51-59)	76.52 (71.51-82.15)	57 (53-63)	63.75 (58.84-69.71)	-0.56 (-0.63--0.5)
Trinidad and Tobago	1295 (1194-1418)	122.47 (113.26-133.46)	1946 (1775-2153)	118.67 (107.35-132.68)	0.05 (-0.08-0.18)
Tunisia	12942 (11950-14121)	191.84 (178.24-209.1)	18616 (17130-20368)	140.94 (129.67-154.3)	-1.02 (-1.05--0.99)
Turkmenistan	5314 (4897-5811)	185.36 (171.78-201.08)	7533 (6900-8226)	151.91 (139.43-165.51)	-0.65 (-0.7--0.59)
Tuvalu	8 (8-9)	104.13 (97.47-111.08)	10 (9-11)	86.58 (79.92-93.56)	-1.27 (-1.54--1)
Türkiye	71844 (65671-78414)	149.54 (136.97-162.21)	102470 (93323-114186)	110.86 (101.05-123.56)	-1 (-1.03--0.96)
Uganda	20841 (12458-39595)	148.48 (98.11-258.7)	28924 (21797-44020)	112.42 (80.78-182.32)	-0.95 (-1.07--0.84)
Ukraine	202806 (183241-222224)	328.7 (296.25-360.35)	159119 (144854-174135)	270.43 (245.13-295.98)	-1.06 (-1.21--0.9)
United Arab Emirates	3232 (2935-3522)	216.25 (199.18-233.9)	21049 (18997-23273)	178.02 (163.64-194.06)	-0.64 (-0.66--0.62)
United Kingdom	221559 (202864-242544)	314.8 (287.75-345.87)	235987 (212787-263431)	249.07 (224.29-279.87)	-0.74 (-0.86--0.62)
United Republic of Tanzania	14463 (13352-15679)	80.73 (75.09-86.35)	29603 (27312-31947)	69.69 (64.86-74.84)	-0.48 (-0.52--0.44)
United States of America	1087452 (1007040-1172556)	379.14 (350.81-408.56)	1342905 (1219844-1474235)	285.84 (262.17-310.3)	-1.06 (-1.25--0.88)
United States Virgin Islands	140 (129-151)	137.37 (127.44-148.62)	139 (129-150)	114.8 (106.05-125.04)	-0.8 (-0.99--0.61)
Uruguay	13286 (12151-14312)	391.37 (357.25-422.82)	14155 (13030-15270)	333.02 (305.61-360.76)	-0.64 (-0.68--0.59)
Uzbekistan	30750 (28377-33583)	191.81 (177.67-208.18)	51229 (47133-55703)	155.45 (143.16-168.64)	-0.74 (-0.85--0.63)
Vanuatu	97 (87-112)	93.68 (85.97-104.12)	218 (196-251)	89.13 (80.94-100.95)	-0.23 (-0.33--0.14)
Venezuela (Bolivarian Republic of)	30522 (28066-33681)	202.01 (187.13-220.93)	52302 (47814-57713)	181.45 (165.38-200.84)	-0.3 (-0.38--0.22)
Viet Nam	59563 (54671-64487)	116.84 (107.19-126.12)	114346 (105745-122936)	108.68 (100.51-116.59)	-0.08 (-0.14--0.01)
Yemen	19033 (17118-21960)	212.22 (194.11-236.59)	61145 (44434-96976)	222.85 (172.47-330.19)	-0.12 (-0.34-0.1)
Zambia	4366 (4054-4729)	83.31 (77.94-89.16)	9435 (8768-10244)	72.6 (67.75-78.11)	-0.52 (-0.63--0.41)
Zimbabwe	5817 (5420-6290)	87.17 (81.73-93.04)	8854 (8303-9488)	78.55 (73.95-84.02)	-0.38 (-0.46--0.31)
