# Supplementary material for: Global, regional, and national burden of fracture of pelvis, 1990–2021: analysis of data from the Global Burden of Disease Study 2021
Source: Front Public Health. 2025 Jun 18;13:1610604. doi: 10.3389/fpubh.2025.1610604 (PMC12213497; doi:10.3389/fpubh.2025.1610604)
Supplement: Supplementary Table 3 — The number of YLDs cases and the age-standardized YLDs rate of fracture of pelvis in 1990 and 2021, and its trends from 1990 to 2021 globally. [file Table_3.csv]

	Number of YLDs cases (95% UI) in 1990	The age-standardized YLDs rate/100000 (95% UI) in 1990	Number of YLDs cases (95% UI) in 2021	The age-standardized YLDs rate/100000 (95% UI) in 2021	EAPC (95% CI)
Global	1752618 (1213438-2342291)	37.92 (26.13-50.47)	2241606 (1559349-2965288)	26.74 (18.59-35.36)	-1.24 (-1.28--1.2)
Sex
Female	741412 (508622-991504)	31.52 (21.6-42.03)	977098 (681957-1309000)	22.59 (15.81-30.35)	-1.19 (-1.23--1.15)
Male	1011207 (697973-1359760)	44.25 (30.39-59.2)	1264509 (883712-1672883)	30.85 (21.56-40.77)	-1.28 (-1.32--1.23)
Age
<5 years	22695 (14372-32673)	3.66 (2.32-5.27)	13291 (8553-19140)	2.02 (1.3-2.91)	-2.09 (-2.22--1.96)
5-9 years	40406 (27296-57242)	6.92 (4.68-9.81)	28091 (18990-39094)	4.09 (2.76-5.69)	-1.65 (-1.71--1.6)
10-14 years	57170 (39315-78553)	10.67 (7.34-14.66)	44567 (31783-61750)	6.69 (4.77-9.26)	-1.58 (-1.63--1.53)
15-19 years	85511 (58875-119828)	16.46 (11.33-23.07)	66869 (46548-94839)	10.72 (7.46-15.2)	-1.48 (-1.54--1.42)
20-24 years	113901 (78841-156569)	23.15 (16.02-31.82)	92345 (65313-129361)	15.46 (10.94-21.66)	-1.44 (-1.51--1.38)
25-29 years	133748 (93843-182765)	30.22 (21.2-41.29)	117341 (81443-160820)	19.94 (13.84-27.33)	-1.42 (-1.49--1.35)
30-34 years	142011 (98830-196363)	36.85 (25.64-50.95)	147858 (102579-201598)	24.46 (16.97-33.35)	-1.41 (-1.45--1.36)
35-39 years	149885 (102481-203223)	42.55 (29.09-57.69)	166455 (115526-223929)	29.68 (20.6-39.93)	-1.32 (-1.39--1.26)
40-44 years	144605 (99256-193818)	50.48 (34.65-67.65)	175040 (120443-233680)	34.99 (24.08-46.71)	-1.34 (-1.41--1.27)
45-49 years	130571 (90308-174532)	56.23 (38.89-75.17)	187003 (130110-250385)	39.49 (27.48-52.88)	-1.3 (-1.38--1.23)
50-54 years	137007 (93822-183785)	64.45 (44.14-86.46)	198386 (137969-264366)	44.59 (31.01-59.42)	-1.28 (-1.34--1.22)
55-59 years	131612 (89965-177662)	71.06 (48.58-95.93)	201639 (140844-268359)	50.95 (35.59-67.81)	-1.18 (-1.22--1.13)
60-64 years	127988 (88526-171199)	79.69 (55.12-106.59)	185963 (128593-247741)	58.1 (40.18-77.41)	-1.15 (-1.21--1.09)
65-69 years	108055 (74214-144701)	87.42 (60.04-117.06)	175386 (120148-233398)	63.58 (43.56-84.61)	-1.12 (-1.15--1.09)
70-74 years	79157 (54121-105947)	93.5 (63.93-125.14)	150208 (102133-204425)	72.97 (49.62-99.31)	-1.01 (-1.08--0.94)
75-79 years	69016 (46940-91910)	112.12 (76.26-149.31)	110397 (75037-149253)	83.71 (56.9-113.17)	-0.97 (-1.04--0.91)
80-84 years	47053 (31853-64277)	133.01 (90.04-181.7)	89980 (61484-124706)	102.74 (70.2-142.39)	-0.91 (-0.96--0.87)
85-89 years	23148 (15906-31507)	153.18 (105.26-208.5)	56443 (38519-78340)	123.45 (84.25-171.34)	-0.75 (-0.82--0.67)
90-94 years	7329 (4996-10083)	171.02 (116.6-235.3)	25876 (17513-36318)	144.64 (97.9-203.01)	-0.54 (-0.6--0.48)
95+ years	1750 (1212-2405)	171.89 (119.03-236.25)	8468 (5849-12062)	155.37 (107.32-221.31)	-0.42 (-0.5--0.34)
SDI region
High-middle SDI	466319 (319983-625692)	44.23 (30.36-59.34)	496000 (340128-659454)	29.75 (20.38-39.75)	-1.49 (-1.59--1.4)
High SDI	627719 (423072-837551)	62.88 (42.33-84.2)	690186 (466818-922310)	44.49 (30.21-59.5)	-1.22 (-1.26--1.18)
Low-middle SDI	208992 (146819-281716)	23.4 (16.48-31.46)	333278 (235271-447194)	19.28 (13.65-25.88)	-0.7 (-0.77--0.63)
Low SDI	79472 (54499-110430)	21.08 (14.61-28.7)	163772 (113041-229659)	19.57 (13.54-26.94)	-0.3 (-0.38--0.22)
Middle SDI	367894 (257249-499099)	25.29 (17.55-34.04)	556112 (392989-743242)	20.77 (14.67-27.81)	-0.71 (-0.77--0.65)
GBD region
Advanced Health System	949827 (644949-1272010)	64.22 (43.6-86.05)	958160 (651921-1280127)	45.32 (30.91-60.58)	-1.27 (-1.32--1.22)
Africa	110899 (76133-151341)	23.33 (16.33-31.39)	189653 (131874-261110)	18.19 (12.73-24.55)	-0.84 (-0.92--0.75)
African Region	76829 (52394-106390)	20.03 (13.88-26.92)	138642 (95911-192066)	16.27 (11.27-22.18)	-0.74 (-0.86--0.62)
America	348230 (238762-466421)	52.42 (35.82-70.15)	456585 (315225-610604)	38 (26.28-50.86)	-1.01 (-1.07--0.96)
Andean Latin America	9206 (6515-12492)	29.54 (20.83-39.33)	15176 (10616-20423)	23.3 (16.3-31.37)	-0.78 (-0.82--0.73)
Asia	697900 (488114-940396)	26.27 (18.22-35.03)	1059868 (744342-1416369)	21.19 (14.89-28.39)	-0.85 (-0.91--0.8)
Australasia	19036 (12996-26229)	86.73 (58.95-119.48)	26732 (18095-36209)	67.7 (45.77-92.51)	-0.74 (-0.8--0.69)
Basic Health System	531806 (370930-722852)	26.65 (18.46-35.92)	775352 (542381-1029114)	21.72 (15.21-28.83)	-0.73 (-0.79--0.67)
Caribbean	7936 (5537-10696)	25.29 (17.58-34.07)	13648 (9534-18454)	27.02 (18.91-36.51)	0.36 (0.16-0.56)
Central Africa	8083 (5452-11068)	16.73 (11.48-22.78)	23118 (15643-32319)	18.77 (12.9-25.81)	0.29 (0.03-0.54)
Central Asia	22185 (15463-30150)	37.48 (26.07-50.61)	28119 (19859-38139)	29.59 (20.95-40.06)	-0.84 (-0.91--0.76)
Central Europe	88336 (61310-118448)	64.3 (44.72-86.51)	69331 (47741-93258)	44.94 (30.99-60.99)	-1.23 (-1.29--1.18)
Central Latin America	52658 (37500-70600)	40.1 (28.4-53.51)	70239 (49795-94409)	26.87 (19.05-36.18)	-0.75 (-0.96--0.54)
Central Sub-Saharan Africa	8251 (5687-11092)	19.87 (13.76-26.56)	19082 (12697-26634)	19.24 (13.02-26.66)	-0.22 (-0.43--0.01)
Commonwealth High Income	76613 (51723-103200)	59.76 (40.27-80.66)	94003 (63530-127079)	47.16 (31.98-64.13)	-0.74 (-0.82--0.66)
Commonwealth Low Income	23973 (16986-33188)	14.88 (10.46-20.36)	44417 (31633-60285)	13.72 (9.83-18.52)	-0.63 (-0.79--0.47)
Commonwealth Middle Income	184520 (128516-251142)	20.69 (14.37-27.64)	334648 (236011-453954)	17.94 (12.55-24.23)	-0.55 (-0.63--0.46)
East Asia	224188 (153526-305928)	20.37 (13.95-27.58)	340887 (230675-453743)	17.78 (12-23.9)	-0.78 (-1--0.56)
East Asia & Pacific - WB	454919 (312939-611731)	27.45 (18.91-36.6)	608262 (421468-806302)	20.73 (14.38-27.66)	-1.12 (-1.22--1.02)
Eastern Africa	30690 (20342-44787)	22.74 (15.42-31.75)	50324 (34248-70473)	17.79 (12.19-24.6)	-0.79 (-0.91--0.67)
Eastern Europe	156386 (107681-210897)	61.7 (42.47-83.08)	118936 (81885-160272)	43.92 (30.13-59.21)	-1.43 (-1.7--1.17)
Eastern Mediterranean Region	99161 (69153-135127)	34.15 (23.78-46.1)	192265 (130657-267136)	28.69 (19.59-39.37)	-0.52 (-0.54--0.49)
Eastern Sub-Saharan Africa	30999 (20445-46115)	20.83 (14.21-29.07)	51602 (35343-72982)	16.96 (11.61-23.7)	-0.68 (-0.82--0.53)
Europe	592431 (405527-794945)	64.97 (44.51-87.17)	532165 (362803-718936)	45.75 (31.32-62.13)	-1.28 (-1.38--1.18)
Europe & Central Asia - WB	606398 (415221-813451)	63.8 (43.72-85.58)	551530 (376865-744900)	44.74 (30.69-60.72)	-1.29 (-1.4--1.19)
European Region	610430 (418020-818642)	63.75 (43.69-85.49)	557723 (381157-753243)	44.76 (30.71-60.78)	-1.29 (-1.39--1.18)
High-income Asia Pacific	124138 (84358-166857)	63.79 (43.25-85.86)	113647 (77831-152163)	39.84 (27.27-53.49)	-1.72 (-1.81--1.63)
High-income North America	202598 (135370-273046)	64.11 (42.83-86.58)	246576 (165766-333306)	47.62 (31.75-64.09)	-1.09 (-1.25--0.92)
Latin America & Caribbean - WB	146562 (102804-195622)	40.33 (28.05-53.58)	211069 (148355-281386)	29.99 (21.11-40.04)	-0.78 (-0.89--0.67)
Limited Health System	243579 (170619-329758)	20.59 (14.46-27.65)	446853 (315299-602528)	18.07 (12.68-24.3)	-0.52 (-0.59--0.44)
Middle East & North Africa - WB	85512 (59888-115262)	43 (30.34-58.06)	149793 (103828-201882)	32.8 (22.75-43.88)	-0.82 (-0.85--0.79)
Minimal Health System	25184 (16641-39509)	23.8 (16.23-35.45)	58983 (38463-89585)	24.38 (16.07-36.69)	-0.03 (-0.15-0.09)
North Africa and Middle East	106898 (74299-145690)	39.75 (27.69-53.45)	189351 (129197-260357)	31.66 (21.66-42.98)	-0.71 (-0.75--0.68)
North America	202573 (135354-273011)	64.1 (42.83-86.57)	246553 (165750-333273)	47.62 (31.75-64.09)	-1.09 (-1.25--0.92)
Northern Africa	35236 (24016-48045)	37.23 (25.31-50.62)	48898 (34780-65606)	25.22 (17.88-33.69)	-1.25 (-1.28--1.22)
Oceania	745 (507-1031)	15.86 (10.87-21.6)	1933 (1317-2591)	17.38 (11.93-23.42)	0.19 (0.06-0.32)
Region of the Americas	348230 (238762-466421)	52.42 (35.82-70.15)	456585 (315225-610604)	38 (26.28-50.86)	-1.01 (-1.07--0.96)
South-East Asia Region	221983 (156213-298976)	21.87 (15.26-29.14)	366512 (257934-498695)	18.16 (12.74-24.56)	-0.71 (-0.79--0.64)
South Asia	166106 (116179-224388)	20.21 (14.11-27.05)	304185 (213003-415848)	17.81 (12.42-24.09)	-0.53 (-0.61--0.45)
South Asia - WB	177343 (124840-240577)	20.83 (14.6-27.69)	329930 (231406-448527)	18.72 (13.08-25.29)	-0.48 (-0.56--0.4)
Southeast Asia	91308 (63192-123755)	23.9 (16.86-31.91)	132681 (95101-177406)	18.39 (13.22-24.58)	-0.84 (-0.9--0.77)
Southern Africa	18213 (12528-24890)	25.02 (17.17-33.42)	25203 (17459-34382)	17.82 (12.33-23.97)	-1.23 (-1.38--1.07)
Southern Latin America	27797 (19293-37753)	58.19 (40.33-79.04)	41246 (27461-54976)	53.62 (35.66-71.76)	-0.23 (-0.34--0.11)
Southern Sub-Saharan Africa	10457 (7225-14042)	26.21 (18.02-35.27)	12840 (8892-17107)	17.31 (11.98-22.96)	-1.51 (-1.66--1.35)
Sub-Saharan Africa - WB	75875 (51692-105277)	19.6 (13.51-26.55)	141026 (97708-193983)	16.36 (11.32-22.18)	-0.64 (-0.76--0.52)
Tropical Latin America	49248 (33749-66123)	38.91 (26.72-51.95)	71239 (49342-95360)	28.25 (19.57-37.87)	-1.08 (-1.16--0.99)
Western Africa	18677 (12859-25711)	14.58 (10.09-19.91)	42111 (29402-57417)	13.34 (9.39-18)	-0.33 (-0.41--0.24)
Western Europe	333196 (226704-446914)	71.03 (48.28-95.89)	326211 (220727-441762)	51.29 (34.76-69.88)	-1.12 (-1.18--1.07)
Western Pacific Region	388723 (267061-522916)	28.01 (19.27-37.48)	522804 (358935-694686)	21.29 (14.62-28.47)	-1.14 (-1.23--1.05)
Western Sub-Saharan Africa	20946 (14504-28871)	14.74 (10.25-20.12)	47946 (33422-65202)	13.55 (9.56-18.32)	-0.31 (-0.39--0.23)
World Bank High Income	774960 (522967-1033969)	66.11 (44.56-88.56)	816750 (552863-1090599)	46.79 (31.8-62.66)	-1.22 (-1.26--1.19)
World Bank Low Income	57537 (38794-83270)	23.87 (16.36-33.54)	117860 (79165-172712)	22.48 (15.26-32.41)	-0.22 (-0.3--0.15)
World Bank Lower Middle Income	375534 (265183-505083)	24.32 (17.08-32.52)	596575 (422760-802352)	19.15 (13.6-25.79)	-0.86 (-0.93--0.8)
World Bank Upper Middle Income	542361 (373321-731746)	30.14 (20.78-40.42)	708159 (490752-938025)	23.29 (16.15-30.93)	-1.01 (-1.09--0.92)
Country
Afghanistan	6458 (3177-13678)	77.01 (39.15-156.74)	17425 (9078-32349)	77.19 (40.55-143.88)	-0.23 (-0.36--0.11)
Albania	2012 (1363-2759)	70.29 (47.89-96.21)	1711 (1189-2322)	52.15 (36.05-70.98)	-1.4 (-1.57--1.22)
Algeria	7295 (4918-9910)	38.87 (26.15-52.76)	10703 (7345-14760)	24.85 (17.23-34.21)	-1.55 (-1.6--1.49)
American Samoa	6 (4-8)	16.4 (11.41-22.68)	8 (6-11)	15.85 (11.17-21.97)	0.12 (-0.1-0.34)
Andorra	45 (29-61)	74.43 (48.97-102.41)	91 (62-126)	71.34 (48.67-99.03)	-0.15 (-0.2--0.09)
Angola	2788 (1790-4381)	32.16 (21.31-47.91)	5194 (3339-7693)	24.84 (15.98-37.2)	-1.02 (-1.27--0.77)
Antigua and Barbuda	15 (10-21)	26.64 (18.34-37.1)	27 (19-37)	26.51 (18.05-36.26)	-0.09 (-0.26-0.09)
Argentina	18635 (12987-25396)	57.72 (40.23-78.72)	26354 (17410-35150)	52.19 (34.49-69.77)	-0.29 (-0.46--0.12)
Armenia	1722 (1191-2369)	52.63 (36.37-72.11)	1110 (805-1497)	31.83 (22.91-42.73)	-1.81 (-2.05--1.56)
Australia	15185 (10394-20978)	83 (56.49-114.58)	21796 (14774-29581)	65.69 (44.51-90.45)	-0.67 (-0.73--0.61)
Austria	7965 (5356-10875)	83.14 (55.82-114.58)	7177 (4836-9908)	55.62 (37.46-77.52)	-1.27 (-1.32--1.21)
Azerbaijan	2026 (1394-2760)	31.25 (21.65-42.46)	3053 (2140-4109)	26.71 (18.73-36.25)	-0.73 (-0.85--0.61)
Bahamas	47 (32-65)	21.2 (14.39-28.92)	87 (60-117)	20.57 (14.48-27.76)	-0.09 (-0.18-0)
Bahrain	104 (71-142)	24.4 (17.06-33.16)	322 (221-442)	19.42 (13.36-26.44)	-0.99 (-1.12--0.87)
Bangladesh	10054 (6994-14063)	12.19 (8.43-16.76)	19919 (13831-27858)	12.36 (8.62-17.18)	-0.54 (-0.78--0.29)
Barbados	50 (34-68)	18.97 (12.8-25.9)	66 (46-90)	17.7 (12.26-24.06)	-0.33 (-0.47--0.19)
Belarus	5956 (4098-8193)	51.22 (35.22-70.54)	5203 (3567-7084)	42.1 (28.92-57.42)	-0.75 (-1.02--0.47)
Belgium	9923 (6582-13448)	80.33 (52.79-109.62)	10958 (7274-15093)	64.83 (43.08-89.29)	-0.6 (-0.86--0.34)
Belize	34 (23-48)	24.38 (16.63-33.7)	101 (70-139)	25.6 (17.66-35.14)	-0.06 (-0.25-0.13)
Benin	506 (339-712)	15.09 (10.35-21.11)	1237 (850-1740)	13.17 (9.04-18.5)	-0.49 (-0.54--0.44)
Bermuda	14 (9-19)	20.78 (14.08-28.63)	16 (11-21)	18.12 (12.1-24.88)	-0.42 (-0.48--0.35)
Bhutan	70 (48-97)	16.12 (11.09-21.92)	124 (85-171)	17.13 (11.7-23.44)	0.11 (-0.03-0.26)
Bolivia (Plurinational State of)	1399 (977-1890)	28.9 (20.42-39.32)	2326 (1593-3255)	21.24 (14.57-29.63)	-1.06 (-1.09--1.04)
Bosnia and Herzegovina	2896 (1973-4009)	62.25 (42.53-86.01)	2089 (1499-2838)	48.67 (34.8-66.72)	-1.24 (-1.47--1.01)
Botswana	151 (100-207)	16.42 (11.06-22.5)	355 (239-485)	16.31 (11.12-22.32)	-0.16 (-0.34-0.02)
Brazil	48394 (33146-64915)	39.2 (26.92-52.35)	69481 (48068-93046)	28.33 (19.6-38)	-1.09 (-1.18--1.01)
Brunei Darussalam	155 (105-212)	78.92 (53-106.82)	249 (173-340)	54.06 (37.38-73.48)	-1.25 (-1.33--1.17)
Bulgaria	6939 (4837-9423)	67.76 (47.33-92.2)	4740 (3250-6439)	51.42 (35.13-70.55)	-0.98 (-1.03--0.93)
Burkina Faso	993 (685-1367)	14.91 (10.24-20.2)	2405 (1612-3292)	14.73 (9.9-20.14)	-0.05 (-0.13-0.03)
Burundi	611 (413-860)	15.8 (10.84-22.15)	3816 (2120-6855)	39.26 (22.3-69.69)	2.52 (1.45-3.6)
Cabo Verde	41 (28-57)	15.16 (10.57-20.86)	71 (47-98)	13.02 (8.79-17.87)	-0.49 (-0.54--0.45)
Cambodia	2976 (1645-5722)	35.4 (21.29-62.25)	3935 (2554-6272)	25.86 (16.88-41.16)	-1 (-1.09--0.92)
Cameroon	1045 (723-1483)	14.15 (9.94-19.91)	3259 (2270-4542)	13.95 (9.62-19.03)	-0.09 (-0.14--0.04)
Canada	16701 (11152-23045)	54.36 (36.22-74.97)	22005 (14692-29639)	39.6 (26.5-53.59)	-0.98 (-1.01--0.94)
Central African Republic	351 (242-486)	17.96 (12.31-24.57)	1044 (686-1471)	23.19 (15.87-32.29)	0.9 (0.76-1.04)
Chad	951 (623-1448)	19.92 (13.59-28.52)	2130 (1455-3008)	19.28 (12.92-27.1)	-0.11 (-0.22-0.01)
Chile	6872 (4668-9419)	57.29 (38.92-78.35)	12475 (8430-16968)	56.11 (37.77-76.9)	0.03 (-0.02-0.07)
China	216977 (148313-296225)	20.42 (13.95-27.67)	332660 (224901-443014)	17.97 (12.12-24.18)	-0.76 (-0.98--0.54)
Colombia	10259 (7264-13995)	37.54 (26.4-50.88)	13462 (9717-18248)	25.36 (18.3-34.52)	-1.23 (-1.27--1.2)
Comoros	52 (35-73)	15.76 (10.96-21.86)	89 (62-121)	13.52 (9.53-18.2)	-0.58 (-0.65--0.5)
Congo	282 (185-386)	16.63 (11.04-22.63)	803 (537-1137)	17.84 (12.1-24.53)	0 (-0.56-0.56)
Cook Islands	3 (2-4)	17.01 (11.82-23.49)	3 (2-4)	14.87 (10.2-20.53)	-0.4 (-0.59--0.21)
Costa Rica	634 (443-873)	25.31 (17.63-34.04)	1146 (790-1578)	21.99 (15.16-30.28)	-0.46 (-0.5--0.41)
Croatia	3624 (2508-4905)	64.82 (44.8-87.56)	2619 (1830-3540)	43.96 (30.95-59.6)	-1.41 (-1.49--1.32)
Cuba	2843 (1957-3870)	25.99 (17.82-35.4)	3597 (2466-4931)	24.05 (16.47-33.12)	-0.22 (-0.33--0.12)
Cyprus	609 (404-831)	75.95 (50.13-103.44)	989 (672-1376)	57.02 (38.7-79.2)	-0.98 (-1.1--0.86)
Czechia	8321 (5812-11334)	70.39 (49.08-95.92)	6707 (4596-9113)	46.99 (32.04-64.27)	-1.09 (-1.28--0.91)
Côte d'Ivoire	1165 (773-1625)	14.3 (9.82-19.39)	2731 (1887-3770)	13.39 (9.3-18.31)	-0.26 (-0.32--0.19)
Democratic People's Republic of Korea	3141 (2133-4173)	16.27 (11.16-21.76)	4522 (3036-6119)	14.19 (9.54-19.26)	-0.37 (-0.41--0.32)
Democratic Republic of the Congo	4650 (3059-6395)	17.02 (11.35-23.36)	11711 (7825-16250)	17.52 (11.94-24.04)	0.01 (-0.22-0.23)
Denmark	4272 (2843-5863)	65.01 (43.24-88.84)	3705 (2481-5139)	46.01 (31.07-64.46)	-1.19 (-1.28--1.1)
Djibouti	47 (32-66)	15.19 (10.51-21.11)	150 (106-204)	14.08 (9.94-19.12)	-0.48 (-0.62--0.34)
Dominica	13 (9-17)	19.73 (13.52-27.16)	16 (11-21)	20.77 (14.37-28.3)	0.18 (0.05-0.3)
Dominican Republic	1243 (845-1685)	21.82 (14.85-29.92)	2586 (1758-3499)	23.6 (16.12-31.86)	0.34 (0.17-0.5)
Ecuador	2235 (1544-3090)	28.39 (19.84-38.73)	4423 (3093-6004)	24.99 (17.45-33.9)	-0.35 (-0.48--0.23)
Egypt	16558 (11213-23024)	37.49 (25.74-52.05)	22299 (15501-29909)	24.86 (17.32-33.15)	-1.23 (-1.31--1.15)
El Salvador	2589 (1619-4234)	53.43 (34.71-82.87)	2162 (1504-3059)	34.64 (23.87-49.14)	-1.43 (-1.48--1.39)
Equatorial Guinea	52 (35-72)	17.23 (11.68-23.43)	128 (85-177)	11.86 (8.14-16.26)	-1.33 (-1.37--1.28)
Eritrea	2207 (1062-4378)	67.76 (34.88-125.8)	1858 (1065-3301)	40.44 (22.92-71.84)	-1.55 (-1.69--1.41)
Estonia	1114 (763-1508)	62.22 (42.64-84.26)	616 (415-840)	35.32 (23.65-48)	-2.21 (-2.34--2.09)
Eswatini	96 (65-134)	18.19 (12.4-25.14)	164 (110-230)	17.69 (11.95-24.4)	-0.08 (-0.27-0.11)
Ethiopia	10494 (6614-15824)	26.53 (17.67-38.27)	13151 (8925-19781)	16.58 (11.45-24.16)	-1.41 (-1.58--1.25)
Fiji	82 (56-113)	13.69 (9.38-18.8)	106 (73-147)	11.89 (8.19-16.42)	-0.53 (-0.59--0.47)
Finland	5157 (3422-7101)	84.71 (56.14-117.32)	5514 (3724-7637)	66.41 (44.87-93.02)	-0.88 (-1.29--0.46)
France	56620 (38510-76720)	82.06 (55.91-111.61)	58059 (39105-79883)	60.04 (40.8-81.99)	-0.99 (-1.04--0.93)
Gabon	127 (85-175)	16.86 (11.33-23)	202 (136-281)	13.63 (9.16-18.82)	-0.69 (-0.75--0.63)
Gambia	100 (68-137)	14.15 (9.79-19.07)	207 (144-292)	12.38 (8.7-17.08)	-0.51 (-0.61--0.42)
Georgia	2400 (1659-3248)	40.73 (28.1-55.11)	1892 (1326-2566)	42.88 (30.1-58.35)	0.34 (0.21-0.48)
Germany	67604 (45740-90715)	66.59 (44.96-90.23)	63587 (42285-85773)	49.3 (32.92-67.23)	-1.06 (-1.09--1.03)
Ghana	1387 (946-1982)	13.06 (8.97-18.2)	3256 (2167-4615)	12.21 (8.23-16.92)	-0.2 (-0.29--0.11)
Greece	9314 (6275-12528)	74.66 (49.84-100.77)	7646 (5281-10323)	52.05 (35.87-71.22)	-1.23 (-1.32--1.15)
Greenland	34 (23-47)	73.02 (49.31-99.91)	35 (24-49)	53 (35.93-73.38)	-1.21 (-1.3--1.12)
Grenada	20 (14-28)	27.22 (18.97-36.91)	28 (20-39)	24.48 (17.03-34.09)	-0.28 (-0.37--0.18)
Guam	17 (11-23)	14.17 (9.7-19.79)	23 (16-32)	12.52 (8.69-17.32)	-0.41 (-0.47--0.35)
Guatemala	2796 (1897-4173)	43.48 (29.83-62.9)	5123 (3553-6991)	37.5 (25.87-51.31)	-0.46 (-0.49--0.44)
Guinea	711 (484-985)	15.39 (10.57-21.01)	1398 (979-1927)	14.59 (10.26-20.01)	-0.09 (-0.15--0.02)
Guinea-Bissau	129 (87-177)	18.89 (12.75-25.57)	222 (153-307)	15.85 (11.1-21.63)	-0.62 (-0.79--0.46)
Guyana	153 (106-209)	25.03 (17.25-33.95)	186 (128-250)	25.17 (17.28-33.82)	-0.06 (-0.18-0.06)
Haiti	1498 (1025-2059)	30.61 (21.21-41.78)	4248 (2900-6241)	37.16 (25.51-53.19)	1.16 (0.59-1.73)
Honduras	1064 (746-1457)	31.2 (21.9-42.22)	2249 (1608-3029)	25.56 (18.32-34.47)	-0.77 (-0.97--0.57)
Hungary	7712 (5412-10455)	62.21 (43.58-84.45)	5549 (3869-7727)	42.16 (29.38-59.28)	-1.38 (-1.46--1.31)
Iceland	172 (118-235)	64.2 (44.24-88)	217 (151-298)	49.26 (33.96-68.24)	-0.86 (-0.91--0.8)
India	142278 (98927-192549)	21.97 (15.26-29.35)	250289 (174071-339223)	18.72 (12.95-25.27)	-0.62 (-0.7--0.55)
Indonesia	36514 (25765-49438)	23.98 (16.88-32.27)	45620 (32562-61371)	16.12 (11.55-21.64)	-1.23 (-1.32--1.14)
Iran (Islamic Republic of)	21844 (15236-29542)	49.15 (34.29-65.33)	25765 (18131-34339)	28.24 (19.85-37.61)	-1.85 (-1.98--1.72)
Iraq	9587 (6329-13381)	68.32 (46.27-93.48)	20727 (13281-32150)	57.24 (36.94-87.32)	-0.3 (-0.43--0.18)
Ireland	2286 (1521-3140)	61.53 (40.91-84.3)	2974 (2004-4058)	48.31 (32.7-67)	-0.84 (-0.99--0.69)
Israel	2614 (1772-3589)	54.77 (37.21-75.11)	4722 (3249-6488)	46.11 (31.59-63.41)	-0.53 (-0.68--0.39)
Italy	61094 (41909-82896)	85.45 (58.62-116.47)	52122 (35179-71264)	57.24 (38.68-78.77)	-1.53 (-1.63--1.43)
Jamaica	484 (334-672)	23.69 (16.37-33.05)	651 (445-891)	21.45 (14.65-29.4)	-0.58 (-0.71--0.45)
Japan	82907 (56989-111624)	54.92 (37.69-74.31)	72383 (48954-97104)	35.7 (24.23-48.09)	-1.51 (-1.63--1.39)
Jordan	672 (455-926)	25.82 (17.82-35.52)	1959 (1339-2751)	17.35 (12.04-24.21)	-1.34 (-1.39--1.29)
Kazakhstan	6390 (4404-8894)	42.08 (28.99-57.97)	6517 (4592-8744)	33.58 (23.69-45.07)	-0.74 (-0.91--0.56)
Kenya	2150 (1493-2970)	14.11 (9.92-19.28)	4840 (3432-6658)	12.75 (8.97-17.21)	-0.39 (-0.55--0.23)
Kiribati	7 (5-10)	12.5 (8.49-17.32)	11 (8-15)	10.69 (7.3-14.56)	-0.52 (-0.63--0.4)
Kuwait	468 (315-669)	31.72 (21.29-44.93)	1219 (855-1672)	23.06 (16.48-31.34)	-1.12 (-1.27--0.98)
Kyrgyzstan	1372 (928-1863)	36.96 (24.92-49.93)	1598 (1098-2173)	25.53 (17.6-34.6)	-1.26 (-1.31--1.22)
Lao People's Democratic Republic	676 (455-932)	22.06 (14.93-30.37)	995 (684-1335)	15.48 (10.75-20.67)	-1.14 (-1.19--1.09)
Latvia	2104 (1441-2854)	68.03 (46.52-92.27)	987 (674-1350)	38.38 (26.17-52.83)	-2.25 (-2.41--2.1)
Lebanon	1378 (827-2469)	49.98 (30.47-87.44)	1677 (1073-2524)	28.43 (18.13-43.33)	-1.8 (-1.91--1.68)
Lesotho	181 (123-246)	15.73 (10.75-21.21)	301 (211-411)	19.45 (13.69-26.43)	0.85 (0.68-1.01)
Liberia	447 (268-739)	20.93 (13.16-31.62)	864 (558-1350)	20.69 (13.54-31.83)	-0.04 (-0.43-0.36)
Libya	1037 (715-1400)	33.19 (22.86-44.66)	2451 (1677-3402)	34.67 (23.88-47.92)	0.5 (0.24-0.77)
Lithuania	2504 (1702-3460)	61.04 (41.58-84.27)	1482 (1023-2041)	38.76 (26.53-53.61)	-1.65 (-1.83--1.47)
Luxembourg	389 (262-525)	83.19 (55.95-112.86)	492 (334-677)	57.28 (38.68-79.1)	-1.27 (-1.34--1.19)
Madagascar	1250 (854-1766)	14.53 (10.05-19.83)	2383 (1646-3396)	11.23 (7.88-15.65)	-0.8 (-0.85--0.74)
Malawi	933 (639-1319)	13.27 (9.2-18.42)	1526 (1054-2077)	10.94 (7.64-14.76)	-0.67 (-0.74--0.59)
Malaysia	2459 (1658-3390)	17.87 (12.08-24.56)	4899 (3304-6705)	15.25 (10.24-20.81)	-0.56 (-0.59--0.54)
Maldives	30 (20-40)	20.32 (13.87-28.01)	79 (54-107)	14.69 (10.17-19.84)	-0.93 (-1.08--0.77)
Mali	983 (665-1374)	15.59 (10.78-21.43)	2958 (2044-4245)	18.02 (12.48-24.89)	0.47 (0.2-0.75)
Malta	241 (163-332)	59.45 (40.09-81.85)	324 (218-445)	51.55 (34.47-71.58)	-0.33 (-0.49--0.17)
Marshall Islands	5 (3-7)	16.55 (11.09-22.75)	7 (5-10)	14.65 (9.92-20.57)	-0.42 (-0.5--0.35)
Mauritania	258 (176-358)	17.45 (11.67-23.79)	420 (287-577)	12.98 (8.87-17.99)	-0.99 (-1.04--0.94)
Mauritius	141 (95-195)	14.35 (9.61-19.69)	196 (134-265)	12.41 (8.52-16.86)	-0.34 (-0.4--0.28)
Mexico	27828 (19215-37683)	42.44 (29.34-56.78)	34332 (23809-45875)	25.67 (17.8-34.33)	-0.58 (-0.98--0.19)
Micronesia (Federated States of)	13 (8-17)	17.66 (11.91-24.04)	15 (11-21)	16.62 (11.53-22.57)	-0.18 (-0.28--0.08)
Monaco	23 (16-31)	51.75 (34.92-70.12)	27 (19-37)	47.62 (32.04-65.34)	-0.2 (-0.3--0.1)
Mongolia	619 (414-841)	38.67 (26.07-52.05)	1191 (810-1619)	37.94 (25.85-51.68)	0.03 (-0.04-0.09)
Montenegro	343 (237-466)	53.22 (36.82-72.42)	336 (232-464)	43.97 (30.52-61.39)	-0.66 (-0.75--0.57)
Morocco	7814 (5421-10430)	38.69 (26.78-51.88)	9840 (6913-13471)	26.1 (18.29-35.73)	-1.38 (-1.49--1.26)
Mozambique	3264 (1868-5944)	28.23 (17.27-49.55)	3982 (2721-5903)	20.68 (13.91-31.07)	-1 (-1.05--0.94)
Myanmar	9225 (6225-12949)	27.24 (18.77-37.75)	13681 (9844-19047)	24.48 (17.74-33.88)	-0.34 (-0.63--0.04)
Namibia	272 (178-397)	23.77 (16.33-33.56)	370 (255-499)	18.68 (12.94-25.27)	-0.85 (-0.97--0.72)
Nauru	1 (1-2)	19.4 (13.3-26.69)	2 (1-2)	18.41 (12.59-25.02)	-0.27 (-0.41--0.13)
Nepal	2703 (1885-3740)	19.23 (13.47-26.27)	6143 (4384-8285)	21.74 (15.51-29.05)	0.49 (0.33-0.65)
Netherlands	8440 (5659-11516)	48.2 (32.23-65.45)	10852 (7381-15134)	42.3 (29.07-58.57)	-0.3 (-0.59-0)
New Zealand	3851 (2599-5192)	105.44 (71.18-142.34)	4936 (3342-6679)	77.75 (52.6-105.92)	-1.03 (-1.09--0.97)
Nicaragua	1532 (908-2573)	45.19 (28.67-71.1)	1836 (1254-2641)	30.22 (20.55-44.08)	-1.3 (-1.37--1.24)
Niger	836 (563-1163)	15.38 (10.56-21.24)	2290 (1536-3208)	13.95 (9.61-19.02)	-0.36 (-0.41--0.32)
Nigeria	9843 (6834-13514)	14.51 (10.1-19.8)	20940 (14523-28955)	12.47 (8.83-16.95)	-0.53 (-0.63--0.44)
Niue	0 (0-0)	15.29 (10.21-21.16)	0 (0-0)	13.73 (9.6-19.15)	-0.4 (-0.55--0.24)
North Macedonia	1212 (856-1675)	59.79 (42.27-82.4)	1182 (810-1600)	43.17 (29.53-58.92)	-1.24 (-1.32--1.16)
Northern Mariana Islands	8 (5-11)	21.79 (14.71-29.66)	10 (6-13)	18 (12.1-24.9)	-0.65 (-0.69--0.61)
Norway	3686 (2486-5020)	69.59 (46.89-93.93)	3580 (2460-4947)	47.56 (32.45-65.29)	-1.22 (-1.33--1.1)
Oman	697 (472-962)	48.59 (33.04-66.38)	1325 (872-1802)	29.94 (19.89-40.69)	-1.66 (-1.8--1.53)
Pakistan	11000 (7667-15394)	13.53 (9.45-18.59)	27710 (18972-37713)	14.02 (9.62-18.88)	0.22 (0.06-0.38)
Palau	3 (2-4)	22.36 (15.04-30.25)	5 (3-7)	21.5 (14.67-29.21)	-0.1 (-0.12--0.08)
Palestine	673 (431-1016)	40.8 (27.2-59.06)	1885 (1161-3112)	44 (27.56-69.62)	0.81 (0.45-1.17)
Panama	560 (392-766)	26.98 (19.01-36.76)	941 (646-1277)	21.46 (14.74-29.19)	-0.77 (-0.82--0.72)
Papua New Guinea	461 (312-638)	15.94 (10.86-21.97)	1463 (997-1968)	18.23 (12.51-24.51)	0.29 (0.12-0.46)
Paraguay	853 (587-1166)	27.4 (18.9-37.04)	1758 (1214-2434)	25.62 (17.79-35.35)	-0.24 (-0.32--0.15)
Peru	5572 (3747-7805)	30.28 (20.64-41.36)	8427 (5915-11295)	23.11 (16.18-30.92)	-0.9 (-0.93--0.87)
Philippines	10657 (7281-15052)	21.28 (14.66-29.29)	16928 (12048-23358)	16.24 (11.56-22.27)	-0.79 (-0.86--0.73)
Poland	25394 (17550-33909)	61.7 (42.8-82.61)	21364 (14714-28843)	41.54 (28.69-56.37)	-1.34 (-1.41--1.27)
Portugal	9752 (6641-13134)	83.56 (57-112.61)	6672 (4609-8976)	41.49 (28.74-55.84)	-2.58 (-2.69--2.48)
Puerto Rico	867 (591-1173)	23.91 (16.29-32.44)	998 (685-1354)	22.38 (15.38-30.51)	-0.25 (-0.34--0.16)
Qatar	143 (96-200)	36.37 (24.92-49.88)	840 (544-1146)	25.94 (17.4-35.47)	-1.1 (-1.25--0.95)
Republic of Korea	39478 (26600-53752)	97.19 (65.33-131.35)	38006 (26165-51915)	50.45 (34.67-69.23)	-2.46 (-2.57--2.35)
Republic of Moldova	2543 (1744-3400)	56.23 (38.54-75.33)	1534 (1060-2073)	32.85 (22.73-44.93)	-1.93 (-2--1.85)
Romania	17217 (11972-23056)	67.3 (46.8-90.08)	11928 (8031-16064)	47.12 (31.67-63.83)	-1.3 (-1.35--1.25)
Russian Federation	107669 (74020-144664)	64.29 (44.21-86.43)	82258 (56689-110970)	43.8 (30.06-59.07)	-1.58 (-1.91--1.24)
Rwanda	1014 (645-1461)	19.07 (12.63-26.9)	2646 (1672-4097)	26.08 (16.48-40.46)	-0.26 (-1.29-0.79)
Saint Kitts and Nevis	10 (7-14)	26.76 (18.3-37.16)	17 (12-24)	25.05 (17.43-34.1)	-0.08 (-0.21-0.04)
Saint Lucia	25 (17-34)	22.36 (15.5-30.51)	45 (31-61)	21.11 (14.51-28.9)	-0.17 (-0.25--0.08)
Saint Vincent and the Grenadines	19 (13-27)	21.67 (14.84-29.89)	28 (20-38)	21.65 (15.12-29.31)	-0.04 (-0.17-0.08)
Samoa	19 (13-26)	15.41 (10.54-21.54)	28 (20-40)	15.91 (11.29-22.14)	0.3 (0.05-0.55)
San Marino	16 (11-22)	57.37 (38.3-78.46)	24 (17-33)	50.66 (34.41-69.88)	-0.36 (-0.43--0.29)
Sao Tome and Principe	13 (9-19)	14.74 (9.95-20.47)	25 (17-35)	14.66 (9.87-20.1)	-0.09 (-0.12--0.06)
Saudi Arabia	5852 (4000-7947)	53.33 (36.54-72.67)	18952 (13010-25955)	50.23 (34.5-68.17)	0.03 (-0.12-0.18)
Senegal	712 (483-998)	13.1 (8.94-18.01)	1407 (961-1979)	11.75 (8.12-16.29)	-0.36 (-0.43--0.3)
Serbia	5892 (4084-7919)	55.28 (38.39-74.31)	4954 (3508-6551)	42.95 (30.55-57.74)	-0.85 (-0.96--0.74)
Seychelles	11 (8-16)	17.92 (12.37-24.5)	17 (12-23)	14.32 (9.96-19.37)	-0.72 (-0.76--0.68)
Sierra Leone	454 (301-623)	14.17 (9.51-19.39)	1278 (862-1832)	19.28 (13.08-27.58)	0.24 (-0.26-0.75)
Singapore	1597 (1090-2191)	52.52 (35.89-71.82)	3009 (2006-4106)	40.28 (26.94-55.21)	-0.92 (-1.01--0.84)
Slovakia	3657 (2510-4955)	64.84 (44.54-87.63)	3560 (2448-4879)	49.54 (34.2-68.23)	-0.89 (-0.92--0.86)
Slovenia	1705 (1195-2315)	75.89 (53.09-103)	1583 (1083-2123)	54.27 (37.48-74.25)	-0.69 (-0.95--0.44)
Solomon Islands	46 (31-63)	21.77 (14.8-29.81)	115 (80-158)	22.93 (15.9-31.51)	0.16 (0.13-0.2)
Somalia	1202 (717-2091)	20.2 (12.97-31.57)	3548 (2257-5470)	23.14 (15.11-35.64)	0.32 (0.19-0.45)
South Africa	8726 (6055-11740)	29.57 (20.14-39.86)	10097 (6958-13427)	17.97 (12.33-23.82)	-1.81 (-1.97--1.65)
South Sudan	878 (588-1231)	18.5 (12.58-25.51)	1681 (1070-2646)	22.76 (14.74-34.44)	0.85 (0.62-1.09)
Spain	30167 (20242-40614)	67.09 (45.05-90.78)	31679 (21695-42849)	48.33 (33.18-66.25)	-1.16 (-1.26--1.06)
Sri Lanka	4750 (3125-6987)	29.95 (19.95-43.13)	8241 (5519-12323)	33.63 (22.45-50.6)	0.36 (0.07-0.65)
Sudan	5138 (3473-7266)	33.56 (23.06-46.93)	9538 (6469-13307)	28.2 (19.15-38.42)	-0.46 (-0.59--0.33)
Suriname	82 (55-122)	23.62 (16.1-34.49)	134 (91-187)	21.55 (14.6-29.92)	-0.23 (-0.3--0.15)
Sweden	6939 (4681-9437)	62.38 (42.03-84.7)	6672 (4546-9196)	45.14 (30.68-62.03)	-1.05 (-1.15--0.96)
Switzerland	7683 (5203-10660)	88.69 (60.35-123.62)	7693 (5019-10792)	59.3 (38.84-83.77)	-1.58 (-1.72--1.44)
Syrian Arab Republic	2305 (1588-3190)	25.23 (17.3-34.31)	6798 (3868-11544)	49.62 (28.2-83.23)	2.87 (2.02-3.74)
Taiwan (Province of China)	4071 (2702-5571)	21.4 (14.28-29.2)	3705 (2515-5071)	11.02 (7.43-15.19)	-2.59 (-2.74--2.43)
Tajikistan	1277 (880-1745)	32.2 (22.16-43.21)	2494 (1729-3421)	28.6 (19.95-39.02)	-1.04 (-1.3--0.78)
Thailand	12930 (8784-17426)	25.81 (17.67-34.71)	17520 (12111-23944)	19.72 (13.7-26.97)	-1.11 (-1.19--1.03)
Timor-Leste	288 (162-498)	40.87 (24.85-66.99)	374 (226-620)	36.7 (21.85-61.75)	-0.64 (-0.98--0.3)
Togo	371 (250-509)	15.14 (10.5-20.39)	847 (573-1177)	13.34 (9.17-18.34)	-0.45 (-0.52--0.39)
Tokelau	0 (0-0)	14.76 (9.97-20.36)	0 (0-0)	12.11 (8.24-16.91)	-0.68 (-0.75--0.62)
Tonga	10 (6-13)	13.27 (9.12-18.36)	10 (7-14)	10.99 (7.67-15.09)	-0.58 (-0.65--0.5)
Trinidad and Tobago	227 (155-314)	21.26 (14.55-29.27)	332 (230-449)	20.46 (14.07-27.87)	0.05 (-0.08-0.17)
Tunisia	2274 (1580-3146)	33.16 (23.08-45.57)	3184 (2196-4348)	24.18 (16.63-33.09)	-1.03 (-1.06--1)
Turkmenistan	943 (637-1279)	32.24 (22.07-42.99)	1319 (915-1820)	26.42 (18.43-36.38)	-0.64 (-0.7--0.58)
Tuvalu	1 (1-2)	18.01 (12.22-24.86)	2 (1-2)	14.91 (10.27-20.56)	-1.25 (-1.52--0.99)
Türkiye	12632 (8702-17657)	25.89 (17.86-36.29)	17615 (12150-23999)	19.12 (13.16-26.1)	-1.01 (-1.05--0.97)
Uganda	3561 (2098-6129)	25.01 (15.72-40.13)	4991 (3307-7059)	18.86 (12.67-27.4)	-0.95 (-1.07--0.84)
Ukraine	34496 (23727-47697)	56.44 (38.83-77.55)	26856 (18138-36267)	46.5 (31.47-62.84)	-1.03 (-1.18--0.88)
United Arab Emirates	575 (385-788)	37.25 (25.15-50.27)	3671 (2488-5000)	30.5 (20.67-41.18)	-0.64 (-0.66--0.62)
United Kingdom	37913 (25698-51350)	54.47 (36.85-74.1)	40147 (27426-54277)	43.04 (29.47-58.71)	-0.74 (-0.86--0.62)
United Republic of Tanzania	2544 (1763-3564)	13.82 (9.61-19.24)	5235 (3591-7249)	12.03 (8.32-16.41)	-0.44 (-0.49--0.4)
United States of America	185858 (124503-251052)	65.19 (43.67-88.28)	224532 (151158-303143)	48.55 (32.4-65.51)	-1.1 (-1.28--0.92)
United States Virgin Islands	24 (17-33)	23.84 (16.38-32.56)	23 (16-31)	19.75 (13.27-26.68)	-0.83 (-1.02--0.63)
Uruguay	2288 (1558-3128)	67.81 (46.01-92.96)	2415 (1625-3332)	57.58 (38.22-80.15)	-0.64 (-0.68--0.59)
Uzbekistan	5437 (3722-7467)	33.29 (22.84-45.86)	8944 (6094-12265)	26.95 (18.41-36.6)	-0.73 (-0.85--0.62)
Vanuatu	17 (12-24)	16.15 (11.02-21.96)	38 (26-52)	15.33 (10.53-20.86)	-0.25 (-0.35--0.14)
Venezuela (Bolivarian Republic of)	5395 (3674-7476)	34.99 (23.82-48.25)	8989 (6150-12221)	31.31 (21.44-42.26)	-0.33 (-0.43--0.22)
Viet Nam	10518 (7169-14413)	20.3 (13.9-27.48)	20011 (14009-27816)	18.97 (13.3-26.31)	-0.07 (-0.13-0)
Yemen	3335 (2342-4467)	36.21 (25.57-48.46)	10980 (7129-16769)	38.98 (26.01-57.04)	0 (-0.25-0.24)
Zambia	770 (529-1100)	14.25 (9.81-19.93)	1662 (1131-2329)	12.43 (8.57-17.19)	-0.5 (-0.61--0.39)
Zimbabwe	1032 (711-1451)	15.05 (10.47-20.69)	1553 (1062-2152)	13.45 (9.36-18.5)	-0.39 (-0.46--0.32)
