# Supplementary material for: Global, regional, and national burden of fracture of pelvis, 1990–2021: analysis of data from the Global Burden of Disease Study 2021
Source: Front Public Health. 2025 Jun 18;13:1610604. doi: 10.3389/fpubh.2025.1610604 (PMC12213497; doi:10.3389/fpubh.2025.1610604)
Supplement: Supplementary Table 4 — The predicted results in the fracture of pelvis-related numbers and age-standardized rates of incidence, prevalence, and YLDs by sex globally from 2022 to 2046 of the APC model. [file Table_4.csv]

year	sex	Age-standardized incidence rate	Numer of incidence cases	Age-standardized prevalence rate	Numer of prevalence cases	Age-standardized YLDs rate	Numer of YLDs cases
2022	Female	53.48	2324947.9989052	134.7	6005693.56657523	22.97	1019756.35580483
2023	Female	53.53	2370256.13770955	134.17	6094922.08139022	22.88	1034289.90663598
2024	Female	53.59	2418354.44817597	133.64	6186992.92097172	22.78	1049248.1052765
2025	Female	53.56	2464974.4194648	133.15	6283597.44068993	22.69	1064897.28252557
2026	Female	53.52	2512137.74249452	132.66	6379727.92142335	22.61	1080448.56771135
2027	Female	53.49	2559180.13005801	132.17	6474243.52622374	22.52	1095721.79703107
2028	Female	53.46	2607838.53829098	131.68	6569605.65152385	22.43	1111107.01915681
2029	Female	53.43	2659402.34374179	131.19	6667698.98115052	22.34	1126902.61629227
2030	Female	53.38	2710903.26078738	130.8	6771448.12188357	22.27	1143651.88874093
2031	Female	53.32	2763046.87630199	130.4	6874493.48030239	22.2	1160263.75008428
2032	Female	53.26	2815003.20571785	130.01	6975607.58324085	22.13	1176544.30704037
2033	Female	53.2	2868225.70584592	129.62	7076518.42912549	22.06	1192761.64361023
2034	Female	53.15	2924000.08127662	129.23	7179325.35664801	21.99	1209254.08318871
2035	Female	53.06	2978411.79072578	128.94	7287311.85541441	21.94	1226626.32073606
2036	Female	52.97	3032754.69678172	128.65	7393643.1191347	21.89	1243708.45429461
2037	Female	52.88	3086020.36918493	128.36	7496970.76471028	21.84	1260286.92264594
2038	Female	52.79	3139630.54226079	128.07	7599113.89281673	21.78	1276648.56875106
2039	Female	52.7	3194923.07705001	127.78	7702005.51987063	21.73	1293101.4355304
2040	Female	52.6	3248402.58817283	127.5	7804007.77007256	21.68	1309400.44762613
2041	Female	52.49	3301088.34926051	127.21	7903432.95751804	21.63	1325262.46444892
2042	Female	52.38	3352031.5310758	126.93	7999147.02100779	21.58	1340509.21028638
2043	Female	52.27	3402729.76304209	126.65	8092886.21446104	21.53	1355415.70575541
2044	Female	52.17	3454439.41921596	126.37	8186494.46838408	21.48	1370275.04179361
2045	Female	52.06	3506155.43153428	126.09	8278708.37911581	21.43	1384886.9020071
2046	Female	51.95	3556937.75226381	125.81	8368318.55538546	21.38	1399058.87002235
2022	Male	61.06	2468383.34777156	181.79	7632353.09195491	31.29	1314321.9080066
2023	Male	61.04	2498957.35002726	180.91	7725196.78213113	31.14	1329540.69229876
2024	Male	61.02	2530377.76527757	180.04	7819117.86319138	30.99	1344879.93519428
2025	Male	60.88	2557684.99560193	179.3	7918941.98336952	30.86	1361088.59027541
2026	Male	60.75	2584632.63511422	178.55	8016965.19672457	30.73	1376973.26691872
2027	Male	60.61	2610875.75443398	177.81	8112129.64165724	30.59	1392371.32841709
2028	Male	60.48	2637200.67841362	177.06	8206450.53584194	30.46	1407593.04030261
2029	Male	60.35	2664192.41064592	176.32	8301560.59591174	30.33	1422890.46437351
2030	Male	60.2	2690274.31000898	175.74	8403546.58855102	30.23	1439325.74379024
2031	Male	60.05	2715891.72958251	175.16	8503493.99244769	30.12	1455397.07277862
2032	Male	59.9	2740810.92090538	174.57	8600559.03595106	30.02	1470980.35943647
2033	Male	59.75	2765169.02036701	173.99	8695824.91419107	29.91	1486219.70782621
2034	Male	59.6	2789931.70921155	173.41	8791369.56543122	29.81	1501452.89711903
2035	Male	59.43	2813348.23254274	172.99	8893884.82562969	29.73	1517850.78568256
2036	Male	59.26	2836004.69436007	172.56	8994047.78988733	29.65	1533836.37322453
2037	Male	59.09	2857541.83062151	172.14	9091010.16134632	29.58	1549283.19588794
2038	Male	58.93	2878493.1871219	171.72	9185985.38202905	29.5	1564368.05227967
2039	Male	58.76	2899458.65045374	171.29	9280753.92553026	29.42	1579370.25645191
2040	Male	58.61	2920691.76594769	170.9	9375492.21265401	29.35	1594402.0310794
2041	Male	58.46	2940949.30760872	170.51	9467432.55376625	29.28	1608951.66575348
2042	Male	58.32	2959873.08236836	170.11	9555860.39537157	29.21	1622914.04322271
2043	Male	58.17	2978178.99038689	169.72	9641717.17035436	29.14	1636424.77974751
2044	Male	58.02	2996271.19920914	169.33	9726666.96712971	29.07	1649743.5800655
2045	Male	57.88	3013766.19659319	168.93	9809852.06720006	29	1662741.14709391
2046	Male	57.73	3030328.29059176	168.54	9890418.57932983	28.93	1675288.03374224
