# Supplementary material for: Global, regional, and national burden of fracture of pelvis, 1990–2021: analysis of data from the Global Burden of Disease Study 2021
Source: Front Public Health. 2025 Jun 18;13:1610604. doi: 10.3389/fpubh.2025.1610604 (PMC12213497; doi:10.3389/fpubh.2025.1610604)
Supplement: Supplementary Table 5 — The predicted results in the fracture of pelvis-related numbers and age-standardized rates of incidence, prevalence, and YLDs by sex globally from 2022 to 2046 of the BAPC model. [file Table_5.csv]

year	sex	Age-standardized incidence rate	Numer of incidence cases	Age-standardized prevalence rate	Numer of prevalence cases	Age-standardized YLDs rate	Numer of YLDs cases
2022	Female	54.4206076257261	2146251.9991252	141.34667771977	5574461.63982839	24.0249823727256	947502.58580418
2023	Female	54.3192742929571	2163525.28436184	142.362864948445	5670283.0050527	24.1668393431944	962560.134366351
2024	Female	54.2004054095387	2179684.76234737	143.363352281557	5765398.10147165	24.3054828882029	977451.926652694
2025	Female	54.0642222057227	2194675.41549016	144.370737574057	5860565.37101953	24.4445647130275	992299.214328863
2026	Female	53.9187927093416	2208762.49620043	145.357515233656	5954514.41058244	24.5797097829193	1006898.30776936
2027	Female	53.7625192733667	2221850.94311202	146.313103806183	6046701.5325016	24.7082333023409	1021120.51681019
2028	Female	53.6011322598843	2234170.66872956	147.244615959222	6137362.9293769	24.8337740044028	1035106.66911825
2029	Female	53.4186694969291	2245054.52705113	148.140052821325	6225959.93790576	24.9526093688622	1048696.44176598
2030	Female	53.2145872538296	2254451.00102449	149.024222043374	6313453.20710724	25.0688775808425	1062050.07072799
2031	Female	52.9974441575237	2262700.65834124	149.890227269596	6399491.92481358	25.1818662222027	1075127.79502878
2032	Female	52.7641411979268	2269656.91724857	150.723549792016	6483394.58600246	25.288212037983	1087775.97955317
2033	Female	52.5232854947203	2275663.56712212	151.524203518228	6565052.1713515	25.3903127288953	1100079.88058539
2034	Female	52.2603365383956	2280086.20363265	152.271700906127	6643520.25717738	25.4827823519111	1111798.05411467
2035	Female	51.9755078916355	2282925.41705387	152.996432277782	6720077.55448449	25.5707655007302	1123147.28346379
2036	Female	51.6798072816574	2284653.63845471	153.714075380482	6795370.18560755	25.6575486657158	1134265.29618197
2037	Female	51.3672247175823	2284998.35240689	154.404714050981	6868475.35856039	25.7388100277104	1144954.56644947
2038	Female	51.0485644583791	2284432.17375879	155.054580062995	6938719.53389327	25.8147228238368	1155213.35420743
2039	Female	50.708784496952	2282276.37861414	155.631256131725	7004576.0940066	25.8777012241095	1164691.0258748
2040	Female	50.3482935828763	2278534.75054464	156.170698185629	7067575.43325752	25.933841629894	1173647.70807112
2041	Female	49.9827107817784	2273906.64931614	156.715644336442	7129600.21845015	25.9910469600429	1182433.15700027
2042	Female	49.6029665262093	2267982.5132089	157.243366871176	7189594.3197971	26.0444740738836	1190824.17649517
2043	Female	49.2204698395499	2261280.12107302	157.722044180948	7246044.67052033	26.091463545205	1198690.4642886
2044	Female	48.8181279588214	2253006.19167357	158.107037424834	7296800.37230817	26.1222959997913	1205570.49377033
2045	Female	48.3964311817991	2243171.63525257	158.438788323924	7343628.18111417	26.1438390619298	1211765.34691228
2046	Female	47.9756954169286	2232715.76867525	158.782839204937	7389511.41420654	26.1677547559322	1217807.43700863
2022	Male	62.8898779709519	2494809.81265819	192.213719654797	7625021.5359586	32.9529095669844	1307225.34048043
2023	Male	63.4301494072955	2540770.72638017	193.814015311387	7763452.88584062	33.2178328141692	1330580.14204085
2024	Male	63.9481832994837	2585796.16837061	195.403351761387	7901291.51761919	33.4834863411983	1353931.67119822
2025	Male	64.4346247457797	2629414.74797364	197.012645183701	8039589.84516708	33.7536342105829	1377400.7987348
2026	Male	64.9092248209718	2672332.24930188	198.601588369848	8176486.94507046	34.0172228480271	1400499.26492267
2027	Male	65.3777102098345	2714732.84832902	200.186836341436	8312523.9271138	34.2773505911984	1423326.83884084
2028	Male	65.8304087422225	2756196.89950613	201.731165414801	8446109.07441347	34.5318359975246	1445783.81220937
2029	Male	66.2444181954235	2795745.00663503	203.232676803861	8577126.297	34.7810723099084	1467882.30442268
2030	Male	66.6141891243683	2833080.0212019	204.726160871625	8706937.72313132	35.0296079519133	1489797.95061105
2031	Male	66.9622087948259	2869107.77570843	206.208409526848	8835344.02221902	35.2734790857529	1511351.17766668
2032	Male	67.2946021722619	2904062.28160549	207.693436228801	8962898.28335904	35.5153810807184	1532647.12598111
2033	Male	67.6012285841532	2937468.97526271	209.117402617668	9086756.19130563	35.7481024394767	1553358.48237959
2034	Male	67.861758266043	2968427.93309292	210.462472040584	9206108.07671437	35.9687839439009	1573356.56644614
2035	Male	68.0741029221363	2996818.10283544	211.770472877166	9322746.23567521	36.1833836774132	1592896.77824092
2036	Male	68.2644663782716	3023758.20810434	213.076391090541	9438167.77154725	36.3952964399101	1612120.94937869
2037	Male	68.4390128290172	3049502.07260124	214.39111512769	9552828.46587153	36.60677267	1631122.72538397
2038	Male	68.5879776496563	3073598.55014973	215.623673445191	9662635.24293341	36.8055485218958	1649348.53673924
2039	Male	68.6928447469069	3095189.90581285	216.739399549408	9765931.28656932	36.9853699147843	1666501.7156412
2040	Male	68.7528694872229	3114201.8543758	217.787704281748	9864822.77165918	37.1536452956103	1682896.32039158
2041	Male	68.7955924069747	3131848.6901816	218.842130816882	9962563.25115845	37.3209862742315	1698999.57089965
2042	Male	68.8259682261407	3148343.13298702	219.911650522159	10059536.4312262	37.4894183281467	1714898.54476569
2043	Male	68.8332232689035	3163174.86477901	220.880033930345	10150362.5470295	37.6420079626801	1729807.90078956
2044	Male	68.7991335632206	3175470.15412637	221.696559660057	10232553.406012	37.7693500982451	1743269.68620203
2045	Male	68.7235401532941	3185175.54108839	222.416197234502	10308471.1554876	37.8800105746692	1755649.99866821
2046	Male	68.6339612865613	3193531.74823131	223.143549347337	10382848.314385	37.9904696042138	1767692.96915154
